# Supplementary material for: Epigenetic Regulation Alters Biofilm Architecture and Composition in Multiple Clinical Isolates of Nontypeable Haemophilus influenzae
Source: mBio. 2018 Sep 18;9(5):e01682-18. doi: 10.1128/mBio.01682-18 (PMC6143736; doi:10.1128/mBio.01682-18)
Supplement: TABLE S1 [file mbo004184062st1.xlsx]

## Sheet: Sheet1
Biomass T-Test ON vs OFF
Strain	34 ° C pH 7	37 ° C pH 7	37 ° C pH 9
NTHI 723	0.2915	0.9631	0.0562
NTHI 477	0.6234	0.2208	0.0177
NTHI R2866	0.2502	0.0015	0.0038
NTHI c486	0.114	0.2101	0.1365
NTHI 1209	0.7667	0.9677	0.7993
Roughness T-Test ON vs OFF
Strain	34 ° C pH 7	37 ° C pH 7	37 ° C pH 9
NTHI 723	0.1259	0.8933	0.0038
NTHI 477	0.9153	0.625	<0.001
NTHI R2866	0.1972	0.0045	<0.001
NTHI c486	0.207	0.4823	0.2413
NTHI 1209	0.7941	0.4279	0.5875
Biomass ANOVA
Strain	34 ° C vs. 37 ° C pH 7	34 ° C pH 7 vs. 37 ° C pH 9	37 ° C pH 7 vs. 37 ° C pH 9
NTHI 723 OFF	0.1735	0.0142	0.1735
NTHI 723 ON	0.6825	0.8088	0.8088
NTHI 477 OFF	0.8261	0.0183	0.0421
NTHI 477 ON	0.8409	0.3091	0.0901
NTHI R2866 OFF	0.7527	0.5032	0.1819
NTHI R2866 ON	<0.001	0.0267	0.0076
NTHI c486 OFF	0.7667	0.5659	0.9398
NTHI c486 ON	0.4764	0.1336	0.6707
NTHI 1209 OFF	0.4862	<0.001	<0.001
NTHI 1209 ON	0.6577	<0.001	<0.001
Roughness ANOVA
Strain	34 ° C vs. 37 ° C pH 7	34 ° C pH 7 vs. 37 ° C pH 9	37 ° C pH 7 vs. 37 ° C pH 9
NTHI 723 OFF	0.2963	0.039	0.1156
NTHI 723 ON	0.481	0.481	0.0451
NTHI 477 OFF	0.9876	0.773	0.6432
NTHI 477 ON	0.7934	0.0036	0.0087
NTHI R2866 OFF	0.2454	0.9077	0.4393
NTHI R2866 ON	<0.001	<0.001	0.2501
NTHI c486 OFF	0.4897	0.4484	0.997
NTHI c486 ON	0.3605	0.0491	0.4736
NTHI 1209 OFF	0.2933	0.0373	0.3929
NTHI 1209 ON	0.6381	0.0235	0.0679
