# Supplementary material for: Epigenetic Regulation Alters Biofilm Architecture and Composition in Multiple Clinical Isolates of Nontypeable Haemophilus influenzae
Source: mBio. 2018 Sep 18;9(5):e01682-18. doi: 10.1128/mBio.01682-18 (PMC6143736; doi:10.1128/mBio.01682-18)
Supplement: TABLE S2 [file mbo004184062st2.xlsx]

## Sheet: Sheet1
	NTHI Strain 477
			Seed	Planktonic	Biofilm
	34 pH 7	modA2 OFF	7.73504	0.701663	0.54627
		modA2 ON	91.0628	93.2595	92.9501
	37 pH 7	modA2 OFF	7.73504	3.35588	2.90517
		modA2 ON	91.0628	87.972	89.6737
	37 pH 9	modA2 OFF	7.73504	2.04489	1.76568
		modA2 ON	91.0628	92.7459	93.6259
			*Values represent % modA2 ON status
