# Supplementary material for: Epigenetic Regulation Alters Biofilm Architecture and Composition in Multiple Clinical Isolates of Nontypeable Haemophilus influenzae
Source: mBio. 2018 Sep 18;9(5):e01682-18. doi: 10.1128/mBio.01682-18 (PMC6143736; doi:10.1128/mBio.01682-18)
Supplement: TABLE S3 [file mbo004184062st3.xlsx]

## Sheet: Sheet1
34°C pH 7
Protein number	Protein name	Log2(Fold change)	adjusted P-value
Decreased abundance in NTHI strain 723 modA2 OFF
723_00916	Glycerol-3-phosphate acyltransferase	-1.67881	1.0577e-09
723_01202	Ribosomal RNA small subunit methyltransferase G	-1.39415	1.20338e-12
723_00630	hypothetical protein	-1.31147	4.21903e-12
723_00204	Chromosome partition protein mukE	-1.3075	1.74015e-07
723_01105	Large-conductance mechanosensitive channel	-1.28654	3.64614e-06
723_00218	NAD(P) transhydrogenase subunit alpha	-1.26544	< 1.00E-15
723_01276	hypothetical protein	-1.22447	< 1.00E-15
723_01401	hypothetical protein	-1.19333	9.46549e-11
723_01695	Citrate lyase alpha chain	-1.19042	4.89689e-06
723_01719	DNA-directed RNA polymerase subunit omega	-1.14156	< 1.00E-15
723_01683	hypothetical protein	-1.12544	4.32976e-09
723_01149	30S ribosomal protein S18	-1.08908	< 1.00E-15
723_01206	F-type ATPase subunit b atpF	-1.05234	< 1.00E-15
723_01406	L-serine dehydratase 1	-1.04988	3.03129e-07
723_01523	N-acetyl-D-glucosamine kinase	-0.997774	3.60826e-07
37°C pH 7
Protein number	Protein name	Log2(Fold change)	adjusted P-value
Decreased abundance in NTHI strain 723 modA2 OFF
723_00583	alkylhydroperoxidase AhpD family core domain protein	-1.05347	1.61537e-13
37°C pH 9
Protein number	Protein name	Log2(Fold change)	adjusted P-value
Decreased abundance in NTHI strain 723 modA2 OFF
723_00852	putative Fe(2+)-trafficking protein	-2.71577	1.72013e-11
Increased abundance in NTHI strain 723 modA2 OFF
723_01276	hypothetical protein	2.00835	< 1.00E-15
723_00142	hypothetical protein	1.94595	2.78115e-13
723_01065	hypothetical protein	1.8884	< 1.00E-15
723_01259	DNAB-II DNA binding protein, HU	1.69847	< 1.00E-15
723_01078	Glucose-inhibited division protein A	1.44441	2.1073e-08
723_00961	Glycine--tRNA ligase beta subunit	1.44249	0
723_01508	Chorismate synthase	1.40193	5.55826e-06
723_01206	F-type ATPase subunit b atpF	1.34264	1.64783e-11
723_01561	N-acetylneuraminate lyase	1.31238	< 1.00E-15
723_01012	Xanthine phosphoribosyltransferase	1.2301	1.62359e-14
723_00087	30S ribosomal protein S15	1.16673	< 1.00E-15
723_00854	50S ribosomal protein L31	1.13514	< 1.00E-15
723_00079	50S ribosomal protein L20	1.13474	< 1.00E-15
723_00815	30S ribosomal protein S5	1.11535	< 1.00E-15
723_01523	N-acetyl-D-glucosamine kinase	1.05876	7.86685e-09
723_00231	hypothetical protein	1.03198	< 1.00E-15
723_00651	HIT-like protein	1.01912	2.78115e-13
723_00982	RutC family protein	1.01067	< 1.00E-15
723_00814	50S ribosomal protein L30	1.01054	< 1.00E-15
