# Supplementary material for: Epigenetic Regulation Alters Biofilm Architecture and Composition in Multiple Clinical Isolates of Nontypeable Haemophilus influenzae
Source: mBio. 2018 Sep 18;9(5):e01682-18. doi: 10.1128/mBio.01682-18 (PMC6143736; doi:10.1128/mBio.01682-18)
Supplement: TABLE S4 [file mbo004184062st4.xlsx]

## Sheet: Sheet 1
Name	logFC	FoldChange	PValue	Description
gsiA_5	-1.1342	-2.19497	2.03717e-05	Glutathione import ATP-binding protein GsiA
hxuA_1	-1.66513	-3.17142	3.54063e-05	Heme:hemopexin utilization protein A
NTHI723_01861	-1.68414	-3.21349	3.54063e-05	Prophage minor tail protein Z (GPZ)
dmsC	1.03154	2.04421	9.79677e-05	DMSO reductase anchor subunit
NTHI723_01863	-1.56128	-2.95116	0.000109025	hypothetical protein
clpP2	-1.1014	-2.14563	0.000109025	ATP-dependent Clp protease proteolytic subunit 2
NTHI723_01859	-2.25203	-4.76353	0.000109025	hypothetical protein
NTHI723_01862	-1.83282	-3.56233	0.000111658	Phage minor tail protein U
NTHI723_00989	-0.939616	-1.91802	0.000167089	putative hemoglobin and hemoglobin-haptoglobin-binding protein 3 precursor
NTHI723_00581	-0.986462	-1.98132	0.00026964	hypothetical protein
dmsD	1.16638	2.24449	0.000344099	Twin-arginine leader-binding protein DmsD
dmsA	1.05204	2.07347	0.0004167	Dimethyl sulfoxide reductase DmsA precursor
ccmE	1.09427	2.13505	0.000424857	Heme chaperone CcmE
hgpA	0.964229	1.95102	0.000676821	Heme-repressible hemoglobin-binding protein
rnb	-0.933308	-1.90965	0.000883973	Exoribonuclease 2
glxK	-1.2234	-2.33497	0.0009077	Glycerate kinase
atpH	-0.860379	-1.81551	0.00159497	F-type ATPase subunit delta
napA	0.85583	1.8098	0.00196464	Periplasmic nitrate reductase precursor
oppC	-0.900294	-1.86645	0.00208169	Oligopeptide transport system permease protein oppC
trmA	-0.846596	-1.79825	0.00216289	tRNA (uracil(54)-C(5))-methyltransferase
ccmF_1	0.858356	1.81297	0.00291187	Cytochrome c-type biogenesis protein CcmF
gsiA_6	-0.865422	-1.82187	0.00306776	Glutathione import ATP-binding protein GsiA
fdoH_1	0.986199	1.98096	0.0032889	Formate dehydrogenase-O subunit beta
fis	-1.26542	-2.40398	0.00614385	Hin recombinational enhancer-binding protein
mnmE	-0.944733	-1.92483	0.00686091	tRNA modification GTPase MnmE
pcnB	-0.751561	-1.68361	0.00686091	Poly(A) polymerase precursor
yhjE_1	1.24539	2.37082	0.0085488	Inner membrane metabolite transport protein yhjE
atpF	-0.747926	-1.67938	0.010729	F-type ATPase subunit b
ccmD	0.896618	1.8617	0.010729	Cytochrome c-type biogenesis protein CcmD
clpB	1.00224	2.00311	0.010729	Heat shock protein F84.1
topB	-0.775157	-1.71138	0.0110362	DNA topoisomerase 3
dmsB	0.795852	1.7361	0.0119775	DMSO reductase iron-sulfur subunit
nrfB	0.819136	1.76435	0.012536	Cytochrome c-type protein NrfB precursor
atpG	-0.745568	-1.67663	0.0133204	F-ATPase gamma subunit
NTHI723_00376	0.735169	1.66459	0.0133204	putative O-linked N-acetylglucosamine transferase, SPINDLY family
NTHI723_00582	-0.823694	-1.76993	0.014176	hypothetical protein
NTHI723_00573	0.985319	1.97975	0.0150976	Formate-dependent nitrite reductase, membrane component
NTHI723_00231	0.745062	1.67605	0.017067	hypothetical protein
thiB	0.882351	1.84338	0.0193823	Thiamine-binding periplasmic protein precursor
ccmB	0.722472	1.65001	0.0194536	Cytochrome c-type biogenesis protein CcmB
cmoA	-0.79492	-1.73498	0.0226402	tRNA (cmo5U34)-methyltransferase
siaT_1	-0.817826	-1.76275	0.0226402	Neu5Ac permease
atpA	-0.720813	-1.64811	0.025149	ATP synthase subunit alpha
glmS	-0.663889	-1.58435	0.0321084	Glucosamine--fructose-6-phosphate aminotransferase [isomerizing]
pflB	0.727638	1.65593	0.0321084	Formate acetyltransferase 1
NTHI723_01341	0.777843	1.71457	0.0325197	quinol dehydrogenase periplasmic component
rnpA	-0.847843	-1.79981	0.0329544	Ribonuclease P protein component
nrfA	0.706787	1.63217	0.0351337	Cytochrome c-552 precursor
NTHI723_01421	-0.672529	-1.59386	0.0357074	tRNA-Val
thiE	1.14643	2.21366	0.0363888	Thiamine-phosphate synthase
pflA_1	-0.652351	-1.57173	0.0363888	Pyruvate formate-lyase 1-activating enzyme
holB	-0.753881	-1.68632	0.0363888	DNA polymerase III subunit delta'
atpE	-0.615043	-1.5316	0.0387074	Lipid-binding protein
oatA	-0.695389	-1.61932	0.0389609	O-acetyltransferase OatA
NTHI723_00144	1.21373	2.31936	0.0481969	hypothetical protein
hemZ	-0.676114	-1.59783	0.0502354	Oxygen-independent coproporphyrinogen-III oxidase 2
thiD	0.89785	1.86329	0.0502354	Hydroxymethylpyrimidine/phosphomethylpyrimidine kinase
NTHI723_01864	-0.803602	-1.74545	0.0510342	hypothetical protein
thrC	-0.697946	-1.62219	0.0527843	Threonine synthase
purK	-0.712022	-1.6381	0.0566901	N5-carboxyaminoimidazole ribonucleotide synthase
map	0.602114	1.51794	0.0570511	Methionine aminopeptidase
fabH	-0.606996	-1.52308	0.0576876	3-oxoacyl-[acyl-carrier-protein] synthase 3
htpG	0.62342	1.54052	0.0581979	High temperature protein G
NTHI723_01857	-0.712784	-1.63896	0.0583731	phage portal protein, lambda family
ruvC	-0.677387	-1.59924	0.0585029	Crossover junction endodeoxyribonuclease RuvC
yidD	-1.14392	-2.20981	0.0585029	Putative membrane protein insertion efficiency factor
ccmA	0.586108	1.50119	0.0585029	Cytochrome c biogenesis ATP-binding export protein CcmA
NTHI723_00593	1.02445	2.03418	0.0593924	ferredoxin-type protein
pepT	0.642276	1.56079	0.0618592	Peptidase T
NTHI723_00442	0.563625	1.47798	0.0662668	hypothetical protein
thiM	1.04691	2.06611	0.0662668	Hydroxyethylthiazole kinase
purN	-0.639824	-1.55814	0.0725126	Phosphoribosylglycinamide formyltransferase
ycfH	-0.691957	-1.61547	0.0758066	putative deoxyribonuclease YcfH
pstA	-0.719139	-1.6462	0.076591	Phosphate transport system permease protein pstA
NTHI723_01231	-0.791228	-1.73055	0.0767211	hypothetical protein
nanM	-0.59674	-1.5123	0.0767211	N-acetylneuraminate epimerase precursor
NTHI723_01331	1.17727	2.26149	0.0769508	Putative thiamine biosynthesis protein
yccM	0.731099	1.6599	0.0806282	Putative electron transport protein yccM
ilvI	0.611893	1.52826	0.0820006	Acetolactate synthase isozyme 3 large subunit
ssuC	1.28377	2.43475	0.0830818	Putative aliphatic sulfonates transport permease protein ssuC
deaD	-0.879882	-1.84023	0.0830818	Cold-shock DEAD box protein A
nlpI	-0.839741	-1.78973	0.0830818	Lipoprotein NlpI precursor
rpsT	-0.680953	-1.6032	0.0830818	30S ribosomal protein S20
can	-0.687536	-1.61053	0.0876096	Carbonic anhydrase 2
dnaX	-0.563613	-1.47797	0.0882502	DNA polymerase III subunit tau
NTHI723_01866	-0.571861	-1.48644	0.0892317	hypothetical protein
era	-0.836277	-1.78544	0.0917363	GTP-binding protein Era
NTHI723_00403	0.575604	1.4903	0.0917363	hypothetical protein
ssuB	0.764296	1.69854	0.0958465	Aliphatic sulfonates import ATP-binding protein SsuB
NTHI723_01679	-0.765193	-1.6996	0.0958465	rod shape-determining protein MreC
tolA	-0.554907	-1.46907	0.101754	outer-membrane integrity protein TolA
NTHI723_00276	-2.13899	-4.40454	0.103896	hypothetical protein
nagB	-0.534208	-1.44815	0.119455	Glucosamine-6-phosphate deaminase
tilS	-0.574321	-1.48898	0.119455	tRNA(Ile)-lysidine synthase
focA	0.707624	1.63311	0.121276	Formate channel 1
ispD	-0.624731	-1.54192	0.121943	2-C-methyl-D-erythritol 4-phosphate cytidylyltransferase
NTHI723_01868	0.527492	1.44142	0.124675	hypothetical protein
ispF	-0.560006	-1.47428	0.126329	2-C-methyl-D-erythritol 2,4-cyclodiphosphate synthase
oppB	-0.558284	-1.47252	0.126329	Oligopeptide transport system permease protein oppB
rplT	0.562828	1.47716	0.126329	50S ribosomal protein L20
nudC	-0.670893	-1.59206	0.128078	NADH pyrophosphatase
serC	0.509356	1.42341	0.129293	Phosphoserine aminotransferase
raiA	0.656837	1.57662	0.132089	Ribosome-associated inhibitor A
atpD	-0.521747	-1.43569	0.137756	ATP synthase subunit beta
dxr	-0.659051	-1.57904	0.143114	1-deoxy-D-xylulose 5-phosphate reductoisomerase
ccmC	0.60988	1.52613	0.143172	Cytochrome c-type biogenesis protein CcmC
NTHI723_00142	0.50943	1.42349	0.144594	hypothetical protein
napB	0.810751	1.75412	0.154394	Diheme cytochrome c NapB precursor
NTHI723_00527	0.516075	1.43006	0.161615	Soluble secreted antigen MPT53 precursor
fdnG_1	-0.520535	-1.43449	0.164393	Formate dehydrogenase, nitrate-inducible, major subunit precursor
NTHI723_01420	-0.754934	-1.68755	0.165927	tRNA-Val
hda	-0.663514	-1.58394	0.168541	DnaA-homolog protein
rseB	-0.586686	-1.50179	0.175027	Sigma-E factor regulatory protein rseB precursor
tenA	0.84037	1.79051	0.176825	Thiaminase-2
nanA	-0.585416	-1.50047	0.176825	N-acetylneuraminate lyase
NTHI723_01403	0.793131	1.73283	0.177999	hypothetical protein
thrB	-0.631844	-1.54954	0.178564	Homoserine kinase
trxB	0.470058	1.38516	0.178839	Thioredoxin reductase
rnt	-0.579425	-1.49425	0.178839	Ribonuclease T
mog	-0.555759	-1.46994	0.182388	Molybdopterin adenylyltransferase
nagK	0.49404	1.40838	0.182388	N-acetyl-D-glucosamine kinase
NTHI723_01853	-1.05172	-2.073	0.182388	hypothetical protein
mreD	-0.996361	-1.99496	0.184258	Rod shape-determining protein mreD
NTHI723_00414	0.737921	1.66777	0.189177	tRNA-Met
gsiA_2	-0.617607	-1.53433	0.197599	Glutathione import ATP-binding protein GsiA
zipA	0.476434	1.3913	0.197599	Cell division protein ZipA
NTHI723_00687	0.595714	1.51122	0.197599	Glutaredoxin-related protein
NTHI723_00904	1.31299	2.48456	0.197599	hypothetical protein
rplL	-0.525964	-1.4399	0.197599	50S ribosomal protein L7/L12 protein
NTHI723_01602	-0.447547	-1.36372	0.199748	hypothetical protein
uspA	0.520738	1.43469	0.206327	Universal stress protein A
truC	-0.498311	-1.41256	0.209986	tRNA pseudouridine synthase C
tatA	0.537962	1.45192	0.211901	Sec-independent protein translocase protein TatA
folK	-0.665718	-1.58636	0.213667	2-amino-4-hydroxy-6-hydroxymethyldihydropteridine pyrophosphokinase
yhhQ	-0.578785	-1.49359	0.223911	Inner membrane protein yhhQ
NTHI723_01577	-0.695935	-1.61993	0.228361	tRNA-Leu
mrcB	-0.605642	-1.52166	0.237212	Murein polymerase
NTHI723_00066	-0.656775	-1.57655	0.237212	hypothetical protein
gsp	-0.468175	-1.38336	0.251578	Bifunctional glutathionylspermidine synthetase/amidase
NTHI723_01122	0.492156	1.40655	0.251578	Hybrid peroxiredoxin hyPrx5
NTHI723_00394	0.453917	1.36975	0.251578	putative protein encoded in hypervariable junctions of pilus gene clusters
NTHI723_01832	-1.1972	-2.29295	0.251578	hypothetical protein
NTHI723_01871	-0.748204	-1.6797	0.251846	NlpC/P60 family protein
NTHI723_00161	-1.1059	-2.15233	0.260494	putative phage-encoded protein
cca	-0.549923	-1.46401	0.260494	Multifunctional CCA protein
abgA	-0.453229	-1.3691	0.260494	peptidase M20; frameshift
aspA	0.860753	1.81599	0.264031	Aspartate ammonia-lyase
NTHI723_01813	-0.778716	-1.7156	0.264031	tRNA-Val
NTHI723_01571	-0.575607	-1.4903	0.264031	putative assembly protein
lysX	0.425717	1.34324	0.269071	Alpha-aminoadipate--lysW ligase lysX
tmk	-0.451375	-1.36734	0.272745	Thymidylate kinase
NTHI723_00903	0.708545	1.63415	0.281584	hypothetical protein
folC	-0.420696	-1.33857	0.283713	Bifunctional protein folC
moaA	0.439631	1.35626	0.288879	Molybdenum cofactor biosynthesis protein A
NTHI723_01636	-0.422309	-1.34007	0.288879	hypothetical protein
NTHI723_00537	0.422057	1.33984	0.293845	hypothetical protein
tmcA	-0.588822	-1.50402	0.293845	tRNA(Met) cytidine acetyltransferase TmcA
NTHI723_01096	-1.15268	-2.22326	0.299771	tRNA-Glu
lysA	0.417743	1.33584	0.299771	Diaminopimelate decarboxylase
mtr_1	-0.886876	-1.84917	0.301261	Tryptophan permease
ybiP_2	-0.5371	-1.45105	0.307884	Putative phosphoethanolamine transferase ybiP
azoR	0.490117	1.40456	0.309619	FMN-dependent NADH-azoreductase
NTHI723_00314	-0.556586	-1.47079	0.311906	nickel/cobalt efflux protein RcnA
NTHI723_01757	0.431603	1.34873	0.315308	hypothetical protein
birA	0.465569	1.38086	0.315308	Bifunctional protein BirA
spr_1	-0.505091	-1.41921	0.315308	putative endopeptidase Spr precursor
frmA	0.425029	1.3426	0.327859	S-(hydroxymethyl)glutathione dehydrogenase
fabA	0.445794	1.36206	0.327859	3-hydroxydecanoyl-[acyl-carrier-protein] dehydratase
rluA_2	0.543453	1.45746	0.327859	Ribosomal large subunit pseudouridine synthase A
atpC	-0.423714	-1.34138	0.328486	F-ATPase epsilon subunit
NTHI723_01527	0.420311	1.33822	0.330495	hypothetical protein
hisC2	-0.475657	-1.39055	0.336915	Histidinol-phosphate aminotransferase 2
NTHI723_01874	-0.40626	-1.32525	0.343005	Fibronectin type III domain protein
yeaD	0.39882	1.31843	0.343005	Putative glucose-6-phosphate 1-epimerase
deoD	-0.424449	-1.34206	0.343005	Purine nucleoside phosphorylase deoD-type
ribB	-0.472667	-1.38767	0.343005	3,4-dihydroxy-2-butanone 4-phosphate synthase
lon_1	0.484555	1.39915	0.344961	Lon protease
recR	-0.452823	-1.36872	0.350814	Recombination protein RecR
diaA	-0.483751	-1.39837	0.350814	DnaA initiator-associating protein diaA
NTHI723_01541	0.410455	1.32911	0.352519	hypothetical protein
NTHI723_01848	0.46415	1.3795	0.357349	Helix-turn-helix domain protein
nudB	-0.527505	-1.44143	0.357349	Dihydroneopterin triphosphate pyrophosphatase
tyrP_1	0.424147	1.34178	0.361496	Tyrosine permease
NTHI723_01769	-0.537223	-1.45118	0.361496	Glycosyltransferase family 25 (LPS biosynthesis protein)
modA	0.441348	1.35787	0.361496	Molybdate-binding periplasmic protein precursor
rpmC	-0.760967	-1.69463	0.361496	50S ribosomal protein L29
NTHI723_01730	-0.579473	-1.4943	0.361496	azaleucine resistance protein AzlC
NTHI723_01872	-0.599183	-1.51486	0.361496	Phage-related protein, tail component
talB	0.413959	1.33234	0.361568	Transaldolase B
NTHI723_01834	1.02238	2.03126	0.361568	hypothetical protein
rplF	-0.609735	-1.52598	0.364604	50S ribosomal protein L6
tusD	-0.63219	-1.54992	0.3694	Sulfurtransferase TusD
NTHI723_01870	-0.657854	-1.57773	0.372602	phage minor tail protein L
trkG	0.412527	1.33101	0.372602	Trk system potassium uptake protein trkG
NTHI723_00309	-1.06149	-2.08709	0.374389	Invasion gene expression up-regulator, SirB
NTHI723_00411	-0.811674	-1.75525	0.374389	tRNA-Gln
dam	-0.696206	-1.62024	0.374389	DNA adenine methylase
fucK	-0.606305	-1.52236	0.376559	L-fuculokinase
NTHI723_01408	0.379065	1.3005	0.384851	Aspartate aminotransferase
engB	0.424163	1.34179	0.397475	putative GTP-binding protein EngB
NTHI723_00744	-0.628933	-1.54642	0.397475	Alpha-2,3-sialyltransferase (CST-I)
moaE	0.560135	1.47441	0.397475	Molybdopterin synthase catalytic subunit
NTHI723_01119	-0.587917	-1.50308	0.399154	hypothetical protein
NTHI723_00150	-2.03734	-4.10488	0.399154	hypothetical protein
holA	-0.453658	-1.36951	0.399154	DNA polymerase III subunit delta
pstB	-0.396195	-1.31603	0.4001	Phosphate import ATP-binding protein PstB
pflA_2	0.419971	1.3379	0.400887	Pyruvate formate-lyase 1-activating enzyme
ybaK	0.409357	1.32809	0.400887	Cys-tRNA(Pro)/Cys-tRNA(Cys) deacylase ybaK
gmhA	0.395104	1.31504	0.400887	Phosphoheptose isomerase
rpmB	-0.366774	-1.28947	0.400887	50S ribosomal protein L28
slt	-0.385507	-1.30632	0.400887	Soluble lytic murein transglycosylase precursor
NTHI723_00141	0.378645	1.30012	0.404175	hypothetical protein
gloB	0.391217	1.3115	0.404175	Hydroxyacylglutathione hydrolase
rarA	-0.427089	-1.34452	0.405047	Replication-associated recombination protein A
NTHI723_01787	0.4602	1.37573	0.405047	putative O-linked N-acetylglucosamine transferase, SPINDLY family
glgB	-0.415428	-1.33369	0.405426	1,4-alpha-glucan branching enzyme GlgB
purD	-0.619383	-1.53622	0.409962	Phosphoribosylamine--glycine ligase
fadR	-0.401903	-1.32125	0.410263	Fatty acid metabolism regulator protein
umuD	0.464216	1.37957	0.411781	UV protection and mutation protein
leuD1	-0.691176	-1.6146	0.415466	3-isopropylmalate dehydratase small subunit 1
aroG	0.388839	1.30934	0.418664	Phospho-2-dehydro-3-deoxyheptonate aldolase, Phe-sensitive
NTHI723_01374	-0.48283	-1.39748	0.42832	hypothetical protein
NTHI723_00073	0.4209	1.33876	0.42832	hypothetical protein
mntB_1	-0.456513	-1.37222	0.430413	Manganese transport system membrane protein mntB
lpxK	-0.43421	-1.35117	0.431944	Tetraacyldisaccharide 4'-kinase
priB	-0.449496	-1.36556	0.432205	Primosomal replication protein n
vapB	-0.458308	-1.37393	0.432205	Antitoxin VapB
NTHI723_01855	-0.453537	-1.36939	0.432205	Bacteriophage tail assembly protein
NTHI723_01116	-0.993685	-1.99126	0.434374	sulfur transfer complex subunit TusB
xthA	0.365888	1.28867	0.442455	Exodeoxyribonuclease III
NTHI723_00713	0.355981	1.27986	0.442455	Sulfite exporter TauE/SafE
asnA	0.360046	1.28347	0.442455	Aspartate--ammonia ligase
clpP	-0.37142	-1.29363	0.442455	ATP-dependent Clp protease proteolytic subunit precursor
ytfE	0.46269	1.37811	0.442455	Regulator of cell morphogenesis and NO signaling
NTHI723_00165	-1.40836	-2.65436	0.442455	hypothetical protein
NTHI723_01854	-0.5943	-1.50974	0.442455	hypothetical protein
pepA	0.370306	1.29263	0.44449	Cytosol aminopeptidase
ftsK_1	-1.10821	-2.15578	0.44449	DNA translocase FtsK
NTHI723_01438	0.367423	1.29005	0.44449	Non-canonical purine NTP pyrophosphatase
mnmA	-0.384682	-1.30557	0.44449	tRNA-specific 2-thiouridylase mnmA
fmt	-0.37176	-1.29393	0.44449	Methionyl-tRNA formyltransferase
NTHI723_00101	0.456041	1.37177	0.44449	putative permease, DMT superfamily
spr_2	-0.427909	-1.34528	0.44449	putative endopeptidase Spr precursor
dnaK	0.39877	1.31838	0.44449	Heat shock protein 70
pbpD	-0.513695	-1.4277	0.44449	Penicillin-binding protein 4 precursor
glyA	0.359866	1.28331	0.44796	Pyridoxal-phosphate-dependent serine hydroxymethyltransferase
NTHI723_01869	-0.377364	-1.29897	0.449479	hypothetical protein
ptsN	-0.481791	-1.39648	0.456392	Nitrogen regulatory protein
NTHI723_00104	0.437855	1.35459	0.456736	hypothetical protein
galT	0.420302	1.33821	0.456736	Galactose-1-phosphate uridylyltransferase
metF	0.407335	1.32623	0.456736	5,10-methylenetetrahydrofolate reductase
NTHI723_01291	0.346856	1.27179	0.456736	hypothetical protein
NTHI723_00271	-0.376089	-1.29782	0.456736	hypothetical protein
htpX	0.383635	1.30463	0.46685	Protease HtpX
dus_2	-0.452391	-1.36831	0.470773	putative tRNA-dihydrouridine synthase
hldD	0.359163	1.28268	0.471175	ADP-L-glycero-D-manno-heptose-6-epimerase
betP	0.412199	1.33071	0.471175	Glycine betaine transporter BetP
gdhA	0.333875	1.26039	0.471834	NADP-specific glutamate dehydrogenase
lipA	-0.411215	-1.32981	0.471834	Lipoyl synthase
NTHI723_01687	-0.410217	-1.32889	0.471834	RlpA-like protein precursor
gsiA_1	-0.440288	-1.35688	0.475309	Glutathione import ATP-binding protein GsiA
uvrC	-0.402053	-1.32139	0.475309	Excinuclease ABC subunit C
NTHI723_00225	-0.521967	-1.43591	0.475309	hypothetical protein
galE	0.354048	1.27814	0.475309	UDP-glucose 4-epimerase
ttgA	0.40048	1.31995	0.475309	putative efflux pump periplasmic linker ttgA precursor
coaA	-0.374011	-1.29595	0.475309	Pantothenate kinase
nadR	0.337725	1.26376	0.475309	Bifunctional NAD biosynthesis protein NadR
NTHI723_01287	0.338767	1.26468	0.475309	hypothetical protein
rsmJ	-0.364202	-1.28717	0.475309	Ribosomal RNA small subunit methyltransferase J
NTHI723_01251	-0.895708	-1.86052	0.475309	hypothetical protein
serS	0.360945	1.28427	0.476333	Serine--tRNA ligase
glpR_2	0.366448	1.28917	0.476333	Glycerol-3-phosphate regulon repressor
hsdR_1	0.366704	1.2894	0.476333	Type-1 restriction enzyme R protein
glpQ	-0.420861	-1.33873	0.48631	Glycerophosphoryl diester phosphodiesterase precursor
rpsR	-0.485645	-1.40021	0.48631	30S ribosomal protein S18
rpsU	-0.366077	-1.28884	0.48631	30S ribosomal protein S21
rpoE_1	0.327467	1.25481	0.48631	Sigma-24
rplY	-0.358004	-1.28165	0.48631	50S ribosomal protein L25
rplR	-0.535079	-1.44902	0.48631	50S ribosomal protein L18
galS	0.430953	1.34812	0.48631	Mgl repressor and galactose ultrainduction factor
vapC	-0.39956	-1.31911	0.48631	tRNA(fMet)-specific endonuclease VapC
rmuC	-0.356114	-1.27997	0.48631	DNA recombination protein rmuC
rffG	-0.495957	-1.41026	0.48631	dTDP-glucose 4,6-dehydratase 2
pepB	0.3615	1.28476	0.48631	Peptidase B
rplQ	-0.59214	-1.50748	0.48631	50S ribosomal protein L17
NTHI723_01616	0.64552	1.5643	0.48631	hypothetical protein
pyrE	0.350366	1.27488	0.48631	Orotate phosphoribosyltransferase
pntB	-0.476842	-1.39169	0.48631	NAD(P) transhydrogenase subunit beta
NTHI723_00515	0.345521	1.27061	0.48631	cell division protein MraZ
rho	-0.363466	-1.28651	0.48631	Transcription termination factor Rho
NTHI723_00260	0.650402	1.56961	0.48631	hypothetical protein
rseC	-0.397149	-1.3169	0.48631	Sigma-E factor regulatory protein rseC
ribH	0.338644	1.26457	0.492982	6,7-dimethyl-8-ribityllumazine synthase
NTHI723_00970	-1.43579	-2.70531	0.492982	tRNA-Trp
NTHI723_00439	-0.376085	-1.29782	0.493102	Epimerase family protein
NTHI723_00886	-0.97387	-1.9641	0.494535	hypothetical protein
NTHI723_00867	-2.07755	-4.22089	0.498831	Phage protein GP46
NTHI723_00384	-0.502714	-1.41688	0.499834	SH3 domain-containing protein
asd	0.33149	1.25831	0.50074	Aspartate-semialdehyde dehydrogenase
NTHI723_01554	-0.518752	-1.43271	0.502812	Putative protein-S-isoprenylcysteine methyltransferase
NTHI723_00378	-0.506505	-1.4206	0.506903	hypothetical protein
fbp	0.374483	1.29637	0.508289	Fructose-1,6-bisphosphatase class 1
rnhA	-0.387687	-1.30829	0.508289	Ribonuclease HI
dnaQ	0.334332	1.26079	0.508289	DNA polymerase III subunit epsilon
upp	0.498797	1.41304	0.508289	Uracil phosphoribosyltransferase
trpS	0.329489	1.25657	0.508289	Tryptophan--tRNA ligase
NTHI723_00148	0.403752	1.32294	0.510577	hypothetical protein
hslV	0.363952	1.28695	0.512532	ATP-dependent protease subunit HslV
pckA	0.383167	1.3042	0.513778	Phosphoenolpyruvate carboxykinase [ATP]
NTHI723_01167	-0.349425	-1.27405	0.516253	putative ferredoxin-like protein
NTHI723_01836	-0.878367	-1.83829	0.524074	hypothetical protein
rluA_1	-0.361122	-1.28442	0.524074	Ribosomal large subunit pseudouridine synthase A
udp	0.329674	1.25673	0.524074	Uridine phosphorylase
rlmB	-0.445404	-1.3617	0.524074	23S rRNA (guanosine-2'-O-)-methyltransferase RlmB
secF	-0.34084	-1.26649	0.524951	Protein translocase subunit protein
NTHI723_01299	0.364499	1.28743	0.524951	hypothetical protein
NTHI723_00911	-0.487615	-1.40213	0.527543	hypothetical protein
yccA	0.322124	1.25017	0.530724	Modulator of FtsH protease YccA
pgk	0.331908	1.25868	0.533816	Phosphoglycerate kinase
modE	0.344044	1.26931	0.535297	Transcriptional regulator modE
hscA	-0.343391	-1.26874	0.535762	Hsc66
rnc	-0.447715	-1.36388	0.535762	Ribonuclease 3
luxS	-0.349596	-1.2742	0.535762	S-ribosylhomocysteine lyase
sapC	-0.445127	-1.36143	0.535762	Peptide transport system permease protein sapC
pstC	-0.417253	-1.33538	0.536986	Phosphate transport system permease protein pstC
NTHI723_00285	-2.00768	-4.02134	0.536986	Phage head completion protein (GPL)
tolR	-0.337353	-1.26344	0.536986	TonB-independent uptake protein
dsbE_1	0.348464	1.2732	0.536986	Cytochrome c biogenesis protein CcmG
NTHI723_00471	0.345499	1.27059	0.536986	hypothetical protein
tatC	-0.352057	-1.27638	0.536986	Sec-independent protein translocase protein TatC
frdA	0.342241	1.26772	0.539299	Fumarate reductase flavoprotein subunit
ribE	0.3067	1.23688	0.539299	Riboflavin synthase alpha chain
ltaS1	-0.433386	-1.3504	0.539299	Lipoteichoic acid synthase 1
lgtc	-0.322828	-1.25078	0.539299	1,4-alpha-galactosyltransferase; authentic frameshift induced by phase variation; This region contains an authentic frameshift or in-frame stop in the coding sequence and is not the result of a sequencing error
NTHI723_00096	0.347527	1.27238	0.539299	hypothetical protein
yadA	-0.457517	-1.37318	0.539299	Adhesin yadA precursor
rodZ	-0.330195	-1.25718	0.541512	Cytoskeleton protein rodZ
NTHI723_01568	0.576982	1.49173	0.541512	tRNA-Asp
NTHI723_01860	-0.917665	-1.88906	0.541512	hypothetical protein
nrdD	-0.308999	-1.23885	0.541512	Anaerobic ribonucleoside-triphosphate reductase
rpmI	0.348293	1.27305	0.541512	Ribosomal protein A
NTHI723_00893	0.363871	1.28687	0.541512	Mor transcription activator family protein
NTHI723_00413	0.625961	1.54324	0.541512	tRNA-Leu
ftnA_1	0.329574	1.25664	0.543433	putative ferritin-1
purF	-0.396839	-1.31662	0.545021	Amidophosphoribosyltransferase
yjjV_1	-0.311786	-1.24124	0.546397	putative deoxyribonuclease YjjV
rbfA	0.302706	1.23346	0.546397	Ribosome-binding factor A
prmB	0.311799	1.24125	0.546704	50S ribosomal protein L3 glutamine methyltransferase
NTHI723_00717	0.345005	1.27016	0.547861	multidrug efflux system protein EmrA
msbB	0.32532	1.25294	0.547861	Lipid A biosynthesis (KDO)2-(lauroyl)-lipid IVA acyltransferase
ndh	0.350658	1.27514	0.547861	NADH dehydrogenase
purR	0.297197	1.22875	0.550618	Purine nucleotide synthesis repressor
NTHI723_00470	-1.02583	-2.03613	0.553137	hypothetical protein
yidC	-0.333803	-1.26033	0.553607	Oxa1Ec
NTHI723_01383	0.356355	1.28019	0.554087	putative transcriptional regulator
queD	-0.605205	-1.5212	0.557347	6-carboxy-5,6,7,8-tetrahydropterin synthase
pyrH	0.302877	1.2336	0.557347	Uridylate kinase
hmrR	0.371459	1.29366	0.557347	Copper export regulator
ypdC	0.38466	1.30555	0.557347	putative HTH-type transcriptional regulator ypdC
ilvH	0.31883	1.24732	0.559257	Acetolactate synthase isozyme 3 small subunit
NTHI723_00652	-0.472716	-1.38772	0.559257	putative periplasmic lipoprotein
rpe	0.305815	1.23612	0.561927	Ribulose-phosphate 3-epimerase
xseB	0.298327	1.22972	0.562528	Exodeoxyribonuclease 7 small subunit
degQ	0.311091	1.24065	0.562528	Periplasmic pH-dependent serine endoprotease DegQ precursor
siaP	-0.363188	-1.28627	0.562528	Neu5Ac-binding protein
glnB	-0.325223	-1.25286	0.562528	Nitrogen regulatory protein P-II 1
rpsG	-0.333775	-1.26031	0.562666	30S ribosomal protein S7
rplP	-0.51282	-1.42684	0.562666	50S ribosomal protein L16
lolB	-0.36505	-1.28793	0.562666	Outer-membrane lipoprotein lolB precursor
fusA	-0.406236	-1.32522	0.562666	Elongation factor G
ssrA	0.487405	1.40192	0.562666	transfer-messenger RNA, SsrA
pbpA	-0.296554	-1.22821	0.562666	Penicillin-binding protein A
hhaIM	-0.337321	-1.26341	0.562666	Modification methylase HhaI
gutB	0.371163	1.2934	0.562666	Sorbitol dehydrogenase
NTHI723_01856	-1.66859	-3.17904	0.562666	hypothetical protein
plsY	0.303068	1.23377	0.562666	G3P acyltransferase
maeB	0.428336	1.34568	0.562666	NADP-dependent malic enzyme
dksA	-0.322284	-1.25031	0.562666	DnaK suppressor protein
sucC	0.33344	1.26001	0.562666	Succinyl-CoA ligase [ADP-forming] subunit beta
cysA	-0.365936	-1.28872	0.562666	Sulfate/thiosulfate import ATP-binding protein CysA
fur	0.309822	1.23955	0.562666	Ferric uptake regulation protein
phoR	-0.312128	-1.24154	0.566243	Phosphate regulon sensor protein phoR
NTHI723_00606	0.360223	1.28362	0.566918	thiamine transporter membrane protein
NTHI723_01185	-0.383402	-1.30441	0.566918	hypothetical protein
qseC	-0.295145	-1.22701	0.566918	Sensor protein qseC
cydB	-0.313362	-1.2426	0.566918	Cytochrome d ubiquinol oxidase subunit 2
NTHI723_01610	0.296647	1.22829	0.566918	hypothetical protein
menF	-0.293152	-1.22531	0.566918	Menaquinone-specific isochorismate synthase
NTHI723_00278	1.22066	2.33054	0.566918	Mu-like prophage protein gpG
ddc	-0.319754	-1.24812	0.569036	L-2,4-diaminobutyrate decarboxylase
bioC	-0.388573	-1.3091	0.56964	Malonyl-CoA O-methyltransferase BioC
hscB	-0.306369	-1.23659	0.56964	Co-chaperone protein
groL	0.320611	1.24886	0.574911	60 kDa chaperonin protein
manA	-0.60483	-1.5208	0.58421	Mannose-6-phosphate isomerase; frameshift
rpsH	-0.433633	-1.35063	0.58421	30S ribosomal protein S8
yjcD	-0.361719	-1.28496	0.58421	Putative permease yjcD
grcA	0.303971	1.23454	0.584816	Autonomous glycyl radical cofactor
hflC	-0.341581	-1.26714	0.584816	Modulator of FtsH protease HflC
cspD	0.302626	1.23339	0.584816	Cold shock-like protein CspD
NTHI723_00897	0.775017	1.71121	0.584816	hypothetical protein
tnaA	-0.661695	-1.58194	0.584816	Tryptophanase
ispE	-0.305715	-1.23603	0.585921	4-diphosphocytidyl-2-C-methyl-D-erythritol kinase
NTHI723_01416	0.340579	1.26626	0.593766	hypothetical protein
apaH	0.302251	1.23307	0.595576	Bis(5'-nucleosyl)-tetraphosphatase, symmetrical
ccmH_3	-0.423716	-1.34138	0.595866	Cytochrome c-type biogenesis protein CcmH precursor
rlmD	-0.344479	-1.26969	0.595866	23S rRNA (uracil(1939)-C(5))-methyltransferase RlmD
yejM	-0.295335	-1.22717	0.595866	Inner membrane protein yejM
rppH	0.282211	1.21606	0.597749	RNA pyrophosphohydrolase
tpx	0.304788	1.23524	0.601981	putative thiol peroxidase
tufA_1	-0.526879	-1.44081	0.601981	Elongation factor Tu protein
NTHI723_00191	-0.641359	-1.5598	0.601981	Glycosyl transferase family 2
NTHI723_01634	-0.59827	-1.5139	0.601981	hypothetical protein
iscS	0.307646	1.23769	0.602006	Cysteine desulfurase
ydjA	0.303728	1.23433	0.602045	Putative NAD(P)H nitroreductase ydjA
lpxB	-0.348064	-1.27285	0.60283	Lipid-A-disaccharide synthase
NTHI723_01737	0.292696	1.22493	0.60283	Allophanate hydrolase subunit 2
mutH	-0.356939	-1.28071	0.603991	Methyl-directed mismatch repair protein
NTHI723_01061	0.485661	1.40023	0.603991	tRNA-Arg
bcr	-0.298277	-1.22967	0.603991	Sulfonamide resistance protein
tehA	0.305388	1.23575	0.603991	Tellurite resistance protein tehA
hbpA_2	0.353903	1.27801	0.603991	Hemin-binding lipoprotein
tqsA	-0.337911	-1.26393	0.603991	Transport of quorum-sensing signal protein
rpmF	0.336206	1.26243	0.603991	50S ribosomal protein L32
NTHI723_01401	0.411092	1.32969	0.603991	hypothetical protein
gloA	0.289848	1.22251	0.603991	Lactoylglutathione lyase
bepE	0.353837	1.27796	0.607315	Efflux pump membrane transporter BepE
dut	0.285758	1.21905	0.607459	Deoxyuridine 5'-triphosphate nucleotidohydrolase
NTHI723_00905	0.529552	1.44348	0.610229	hypothetical protein
purB	0.281551	1.2155	0.610229	Adenylosuccinate lyase
dsbA_1	-0.499727	-1.41395	0.613193	Thiol:disulfide interchange protein DsbA precursor
NTHI723_00909	0.33656	1.26274	0.613193	putative HTH-type transcriptional regulator
argG	-0.450358	-1.36638	0.613193	Argininosuccinate synthase
nupX	-0.299097	-1.23037	0.613193	Nucleoside permease nupX
bolA	-0.345081	-1.27022	0.613193	general stress response protein
thlA	0.319626	1.24801	0.613193	Acetyl-CoA acetyltransferase
dapA	0.302537	1.23331	0.613193	Dihydrodipicolinate synthase
dsbB	0.295255	1.2271	0.616258	Disulfide oxidoreductase
mltA	-0.285281	-1.21865	0.621136	Membrane-bound lytic murein transglycosylase A precursor
NTHI723_01776	-0.336117	-1.26235	0.6248	Na+-dependent transporters of the SNF family protein
ddlB	0.26996	1.20577	0.627979	D-alanine--D-alanine ligase B
dld	0.28232	1.21615	0.627979	D-lactate dehydrogenase
NTHI723_01590	-0.670035	-1.59111	0.627979	tRNA-His
pdxS	0.283421	1.21708	0.630853	Pyridoxal biosynthesis lyase pdxS
NTHI723_01672	-0.930408	-1.90581	0.630853	tRNA-Ser
tusE	-0.349716	-1.27431	0.630853	Sulfurtransferase TusE
fbaA	0.301713	1.23261	0.630853	Fructose-bisphosphate aldolase class 2
atpB	-0.288227	-1.22114	0.630853	F-ATPase subunit 6
NTHI723_01140	-0.279387	-1.21368	0.631745	Transposase
lpxD	-0.294739	-1.22666	0.631745	UDP-3-O-(3-hydroxymyristoyl)glucosamine N-acyltransferase
NTHI723_01470	0.274419	1.20951	0.632374	hypothetical protein
NTHI723_00898	0.593024	1.50841	0.632374	hypothetical protein
mrcA	0.285776	1.21907	0.632374	Penicillin-binding protein A
smpB	0.26593	1.20241	0.632374	Small protein B
NTHI723_01873	-0.345755	-1.27082	0.632374	hypothetical protein
queC	-0.518233	-1.4322	0.632374	7-cyano-7-deazaguanine synthase
surA	0.309011	1.23886	0.632374	Peptidyl-prolyl cis-trans isomerase surA
gst	0.269821	1.20566	0.632374	Glutathione S-transferase GST-4.5
NTHI723_00556	-0.284091	-1.21764	0.632374	putative NTP binding protein (contains STAS domain)
NTHI723_00692	-0.686713	-1.60961	0.634338	tRNA-Met
rpmE	0.283783	1.21738	0.635282	50S ribosomal protein L31
rnhB	-0.35273	-1.27697	0.635282	Ribonuclease HII
guaA	-0.355574	-1.27949	0.635282	GMP synthase [glutamine-hydrolyzing]
NTHI723_00402	0.36889	1.29136	0.635282	hypothetical protein
NTHI723_00488	-0.323477	-1.25134	0.635282	putative ABC transporter ATP-binding protein
nudF	0.278232	1.21271	0.635841	ADP-ribose pyrophosphatase
ackA	0.287271	1.22033	0.636916	Acetate kinase
pepP	0.277971	1.21249	0.639534	Xaa-Pro aminopeptidase
NTHI723_01708	-0.40447	-1.3236	0.639534	hypothetical protein
groS	0.269738	1.20559	0.64052	10 kDa chaperonin protein
NTHI723_01849	-0.662158	-1.58245	0.64052	hypothetical protein
yhcB	0.29038	1.22296	0.64052	Putative cytochrome d ubiquinol oxidase subunit 3
rplS	-0.43286	-1.34991	0.642802	50S ribosomal protein L19
slmA	0.341683	1.26723	0.642802	Synthetically lethal with a defective Min system protein A
secB	0.283067	1.21678	0.642802	Protein-export protein secB
sodA	0.302837	1.23357	0.642802	Superoxide dismutase [Mn]
rpoH	0.325329	1.25295	0.642802	Heat shock regulatory protein F33.4
NTHI723_01315	-0.27495	-1.20995	0.642802	hypothetical protein
napC	0.323265	1.25116	0.642802	Cytochrome c-type protein NapC
rpsK	-0.292142	-1.22446	0.642802	30S ribosomal protein S11
NTHI723_01323	-0.397918	-1.31761	0.646216	Flp pilus assembly protein TadD, contains TPR repeats
rnd	-0.357975	-1.28163	0.646393	Ribonuclease D
mgsA	0.250903	1.18995	0.64749	Methylglyoxal synthase
NTHI723_00269	-1.61316	-3.05921	0.64749	Gene 25-like lysozyme
NTHI723_00688	-0.283972	-1.21754	0.64749	hypothetical protein
NTHI723_01817	0.25862	1.19633	0.64749	hypothetical protein
NTHI723_01865	-0.935914	-1.9131	0.64817	phage tail assembly protein T
rlmM	-0.261412	-1.19865	0.6528	Ribosomal RNA large subunit methyltransferase M
slp	0.323163	1.25107	0.6528	Outer membrane protein slp precursor
lrp_1	0.356168	1.28002	0.6528	Leucine-responsive regulatory protein
NTHI723_00764	-0.315767	-1.24467	0.6528	hypothetical protein
lutR	0.312315	1.2417	0.6528	L-lactate utilization operon repressor
psd	-0.262572	-1.19962	0.6528	Phosphatidylserine decarboxylase proenzyme
thiF	-0.268549	-1.2046	0.654283	Sulfur carrier protein ThiS adenylyltransferase
kdsB	-0.277227	-1.21186	0.658879	3-deoxy-manno-octulosonate cytidylyltransferase
NTHI723_00138	-1.69259	-3.23236	0.661132	hypothetical protein
hpt	0.273963	1.20912	0.661132	Hypoxanthine phosphoribosyltransferase
fumC	0.312403	1.24177	0.661132	Fumarate hydratase class II
rhtC	-0.318734	-1.24724	0.661132	Threonine efflux protein
NTHI723_00024	-0.389054	-1.30953	0.66188	biotin biosynthesis protein BioC
rnfC	-0.27013	-1.20592	0.662615	Nitrogen fixation protein rnfC
pepE	0.246661	1.18646	0.662615	Peptidase E
NTHI723_00559	0.705306	1.63049	0.662615	putative amino-acid ABC transporter-binding protein precursor
NTHI723_01820	0.41519	1.33347	0.662615	hypothetical protein
trkA	0.273153	1.20845	0.662665	Trk system potassium uptake protein trkA
NTHI723_01121	-0.672299	-1.59361	0.665716	hypothetical protein
NTHI723_01875	-0.265233	-1.20183	0.666879	Phage Tail Collar Domain protein
adk	0.263843	1.20067	0.667187	Adenylate kinase
bioB	0.270086	1.20588	0.668925	Biotin synthase
emrB	0.25732	1.19526	0.668925	Multidrug resistance protein B
NTHI723_00263	-1.08014	-2.11425	0.668925	hypothetical protein
NTHI723_00566	-0.310758	-1.24036	0.668925	hypothetical protein
ppa	0.304388	1.23489	0.672485	Inorganic pyrophosphatase
lex1_1	-0.255024	-1.19336	0.674274	Lipooligosaccharide biosynthesis protein lex-1
aceE	0.319652	1.24803	0.674274	Pyruvate dehydrogenase E1 component
rph	0.255961	1.19413	0.674274	Ribonuclease PH
recJ	-0.275187	-1.21015	0.67453	Single-stranded-DNA-specific exonuclease recJ
infC	-0.268757	-1.20477	0.675147	Translation initiation factor IF-3
NTHI723_01522	0.244282	1.1845	0.678241	Na+/alanine symporter
NTHI723_01587	0.567133	1.48158	0.678241	tRNA-Met
yjjV_2	-0.263142	-1.20009	0.678758	putative deoxyribonuclease YjjV
ccmH_2	0.286989	1.22009	0.678758	Cytochrome c-type biogenesis protein CcmH precursor
rpoD	0.261532	1.19875	0.678758	Sigma-70
miaA	-0.356649	-1.28045	0.678758	tRNA dimethylallyltransferase
dsbE_2	0.354326	1.27839	0.679339	Cytochrome c biogenesis protein CcmG
ybbH	-0.342251	-1.26773	0.680804	putative HTH-type transcriptional regulator ybbH
NTHI723_00110	-0.464901	-1.38022	0.680804	hypothetical protein
znuB	-0.295013	-1.2269	0.680804	High-affinity zinc uptake system membrane protein znuB
NTHI723_00360	-0.317921	-1.24653	0.681862	hypothetical protein
NTHI723_00730	0.234163	1.17622	0.681862	DoxX
NTHI723_01846	-0.985454	-1.97994	0.681862	hypothetical protein
NTHI723_00995	0.344601	1.2698	0.685314	tRNA-Sec
NTHI723_01448	-0.266955	-1.20327	0.685314	transport protein TonB
NTHI723_01650	0.266405	1.20281	0.685314	hypothetical protein
NTHI723_01043	-0.241112	-1.1819	0.685314	putative hemoglobin and hemoglobin-haptoglobin-binding protein 2 precursor
ribA	0.246614	1.18642	0.685314	GTP cyclohydrolase-2
ftsX	-0.250975	-1.19001	0.685788	Cell division protein FtsX
katA	0.321179	1.24935	0.685788	Catalase
NTHI723_01487	-0.337622	-1.26367	0.685788	hypothetical protein
ydcV	-0.315037	-1.24404	0.685788	Inner membrane ABC transporter permease protein ydcV
nagA	-0.284664	-1.21813	0.688875	N-acetylglucosamine-6-phosphate deacetylase
lldD	0.251986	1.19085	0.688875	L-lactate dehydrogenase [cytochrome]
murA	-0.246586	-1.1864	0.689855	UDP-N-acetylglucosamine 1-carboxyvinyltransferase
murC	0.24826	1.18777	0.690475	UDP-N-acetylmuramate--L-alanine ligase
NTHI723_01253	-0.663138	-1.58352	0.694757	hypothetical protein
NTHI723_01606	-0.233287	-1.17551	0.696404	Divergent AAA domain protein
rpmH	-0.817496	-1.76234	0.696404	50S ribosomal protein L34
NTHI723_01221	0.254888	1.19324	0.696404	hypothetical protein
NTHI723_01633	-1.29252	-2.44956	0.696404	hypothetical protein
hel	0.291478	1.22389	0.696404	Outer membrane protein P4
exbD	-0.238953	-1.18014	0.696404	Biopolymer transport protein exbD
hisG	0.236145	1.17784	0.696404	ATP phosphoribosyltransferase
NTHI723_01402	-1.22335	-2.33488	0.696404	hypothetical protein
yciS	-0.424723	-1.34231	0.697532	Inner membrane protein yciS
secD	-0.290671	-1.22321	0.699092	Protein translocase subunit protein
holC	0.249272	1.18861	0.700183	DNA polymerase III subunit chi
NTHI723_00887	1.0825	2.1177	0.700803	hypothetical protein
NTHI723_01111	0.29406	1.22609	0.702591	tRNA-Thr
NTHI723_01414	0.243419	1.18379	0.702591	hypothetical protein
cbiO	-0.364986	-1.28787	0.702591	Cobalt import ATP-binding protein CbiO
NTHI723_00181	-0.295869	-1.22762	0.702591	hypothetical protein
xseA	-0.260727	-1.19808	0.702591	Exodeoxyribonuclease 7 large subunit
NTHI723_00289	-0.842764	-1.79348	0.702591	hypothetical protein
nifU	0.229865	1.17273	0.702591	NifU-like protein
NTHI723_00364	0.599579	1.51527	0.704646	hypothetical protein
NTHI723_00339	-0.330602	-1.25754	0.704646	tetratricopeptide repeat protein
tdk	-0.237311	-1.17879	0.704733	Thymidine kinase
lysC	0.229872	1.17273	0.704733	Lysine-sensitive aspartokinase 3
ispA	0.244349	1.18456	0.704733	Farnesyl diphosphate synthase
NTHI723_01356	-0.227966	-1.17118	0.704733	Opacity-associated protein A LysM-like domain protein
glpG	-0.276172	-1.21098	0.704733	Rhomboid protease glpG
NTHI723_00472	0.392113	1.31231	0.704733	hypothetical protein
puuB	0.234616	1.17659	0.70751	Gamma-glutamylputrescine oxidoreductase
tcyP	0.34656	1.27153	0.707977	Transporter of cystine tcyP
lexA	0.245945	1.18587	0.707977	LexA repressor
rpsN	-0.385238	-1.30608	0.709683	30S ribosomal protein S14
narL	0.238049	1.1794	0.715344	Nitrate/nitrite response regulator protein narL
coaD	-0.343003	-1.26839	0.716233	Phosphopantetheine adenylyltransferase
aroC	0.265903	1.20239	0.719893	Chorismate synthase
secY	-0.350362	-1.27488	0.719893	Protein translocase subunit protein
NTHI723_00258	-0.228419	-1.17155	0.722654	hypothetical protein
dgkA	-0.28787	-1.22084	0.725377	Diacylglycerol kinase
kamA	-0.235888	-1.17763	0.725377	L-lysine 2,3-aminomutase
rraB	0.235861	1.17761	0.725377	Regulator of ribonuclease activity B
queF	-0.359304	-1.28281	0.725377	NADPH-dependent 7-cyano-7-deazaguanine reductase
neuA	0.22997	1.17281	0.725377	N-acylneuraminate cytidylyltransferase
purL	-0.308054	-1.23804	0.725377	Phosphoribosylformylglycinamidine synthase
mglB	0.245604	1.18559	0.725377	D-galactose/ D-glucose-binding protein
argH	-0.243814	-1.18412	0.725377	Argininosuccinate lyase
NTHI723_01489	0.224234	1.16816	0.727692	putative type I restriction enzymeP M protein
NTHI723_01851	-0.396591	-1.31639	0.727692	hypothetical protein
cynR_1	0.248631	1.18808	0.727692	Cyn operon transcriptional activator
rlmN	-0.257443	-1.19536	0.727692	Ribosomal RNA large subunit methyltransferase N
rpsS	-0.36549	-1.28832	0.728285	30S ribosomal protein S19
moaC	0.269838	1.20567	0.728517	Molybdenum cofactor biosynthesis protein C
iscR	-0.340081	-1.26583	0.728536	HTH-type transcriptional regulator iscR
tyrR	-0.218627	-1.16363	0.728536	Transcriptional regulatory protein tyrR
menD	0.236223	1.1779	0.728536	2-succinyl-5-enolpyruvyl-6-hydroxy-3-cyclohexene-1-carboxylate synthase
artI	0.277537	1.21212	0.728536	ABC transporter arginine-binding protein precursor
queA	-0.306874	-1.23702	0.728536	S-adenosylmethionine:tRNA ribosyltransferase-isomerase
ftsH3	0.253673	1.19224	0.728536	ATP-dependent zinc metalloprotease FtsH 3
ftsZ	0.23478	1.17673	0.729462	Cell division protein FtsZ
ssb_2	-0.428572	-1.3459	0.730425	Helix-destabilizing protein
NTHI723_00035	0.335845	1.26212	0.730425	LPS biosynthesis protein
gspA_1	0.257103	1.19508	0.731058	General stress protein A
rplE	-0.307579	-1.23763	0.731058	50S ribosomal protein L5
proQ	0.223577	1.16763	0.731058	ProP effector
pgsA	0.224774	1.16859	0.731058	CDP-diacylglycerol--glycerol-3-phosphate 3-phosphatidyltransferase
hldE	0.219599	1.16441	0.731058	Bifunctional protein hldE
menB	0.236504	1.17813	0.731058	1,4-Dihydroxy-2-naphthoyl-CoA synthase
gspF	-0.680873	-1.60311	0.731058	Putative type II secretion system protein F
NTHI723_01578	-0.334341	-1.2608	0.731058	tRNA-Gly
NTHI723_01847	-1.13865	-2.20175	0.731058	hypothetical protein
tesB	0.240177	1.18114	0.731058	Acyl-CoA thioesterase 2
NTHI723_00523	0.218873	1.16382	0.731058	hypothetical protein
oppA_1	0.237412	1.17888	0.731058	Periplasmic oligopeptide-binding protein precursor
selD	0.214526	1.16032	0.731058	Selenide, water dikinase
yhbE	-0.311488	-1.24099	0.731058	putative inner membrane transporter yhbE
mukF	-0.251437	-1.19039	0.731058	Chromosome partition protein mukF
tolB	-0.298337	-1.22973	0.731058	tranlsocation protein TolB
basR	-0.223148	-1.16728	0.731058	Transcriptional regulatory protein BasR
pyrG	0.224507	1.16838	0.731273	CTP synthase
kpsF	0.245873	1.18581	0.731273	Arabinose 5-phosphate isomerase KpsF
vapC1	-0.269947	-1.20576	0.731273	Ribonuclease VapC1
gcvA	-0.231585	-1.17412	0.731273	Gcv operon activator
sunS	0.22566	1.16931	0.731273	SPBc2 prophage-derived glycosyltransferase SunS
NTHI723_01682	0.25082	1.18988	0.731273	putative transporter
truB	0.226515	1.17001	0.731273	tRNA pseudouridine synthase B
NTHI723_00982	0.238761	1.17998	0.731777	RutC family protein
NTHI723_00599	-0.228403	-1.17154	0.731777	YGGT family protein
glpR_1	0.22329	1.16739	0.731777	Glycerol-3-phosphate regulon repressor
usg_1	0.221353	1.16583	0.731777	USG-1 protein
dnaB	-0.213791	-1.15973	0.731777	Replicative DNA helicase
prlC	0.250131	1.18931	0.731777	Oligopeptidase A
NTHI723_00552	0.220148	1.16485	0.731777	putative ABC transporter ATP-binding protein
lnt	-0.219673	-1.16447	0.731777	Apolipoprotein N-acyltransferase
NTHI723_01136	-0.33062	-1.25755	0.731777	hypothetical protein
tusC	-0.630411	-1.54801	0.73376	tRNA 2-thiouridine synthesizing protein C
rdgC_3	-0.567002	-1.48144	0.735163	Recombination-associated protein rdgC
NTHI723_01716	0.31663	1.24542	0.735735	Long-chain-fatty-acid--CoA ligase FadD15
mntB_2	-0.26939	-1.2053	0.73609	Manganese transport system membrane protein mntB
pbpG	-0.243637	-1.18397	0.736718	D-alanyl-D-alanine endopeptidase precursor
rpmD	-0.36119	-1.28449	0.736718	50S ribosomal protein L30
sucD	0.260479	1.19788	0.736718	Succinyl-CoA ligase [ADP-forming] subunit alpha
fbpC2	-0.374526	-1.29641	0.738105	Fe(3+) ions import ATP-binding protein FbpC 2
metE	0.221052	1.16558	0.738137	5-methyltetrahydropteroyltriglutamate--homocysteine methyltransferase
NTHI723_01674	0.298636	1.22998	0.738137	hypothetical protein
oppA_2	-0.215952	-1.16147	0.738137	Periplasmic oligopeptide-binding protein precursor
NTHI723_00003	-0.539163	-1.45313	0.738137	Site-specific recombinase XerD
rpsC	-0.372786	-1.29485	0.739106	30S ribosomal protein S3
fdnI	0.227705	1.17097	0.743698	Formate dehydrogenase-N subunit gamma
dus	-0.22458	-1.16844	0.744406	putative tRNA-dihydrouridine synthase; frameshift
NTHI723_01627	-0.501518	-1.4157	0.747344	tRNA-Leu
serB	0.21529	1.16094	0.74793	Phosphoserine phosphatase
intA_1	-0.347165	-1.27206	0.74793	Prophage CP4-57 integrase
NTHI723_00061	-0.343134	-1.26851	0.74793	hypothetical protein
greA	-0.280218	-1.21438	0.74793	Transcript cleavage factor greA
NTHI723_00075	0.368729	1.29121	0.749141	arylsulfatase
aroK	-0.219967	-1.16471	0.749141	Shikimate kinase 1
suhB	0.228254	1.17142	0.749141	Inositol-1-monophosphatase
thiQ	0.237777	1.17917	0.749141	Thiamine import ATP-binding protein ThiQ
cstA	-0.220784	-1.16537	0.749141	Carbon starvation protein A
metI_2	0.212211	1.15846	0.749141	Cystathionine gamma-synthase/O-acetylhomoserine (thiol)-lyase
fdx	-0.226878	-1.1703	0.749141	2Fe-2S ferredoxin
ftsQ	-0.223729	-1.16775	0.749141	Cell division protein FtsQ
NTHI723_00891	3.24829	9.50241	0.749141	hypothetical protein
prmA	-0.207335	-1.15455	0.749141	Ribosomal protein L11 methyltransferase
lex1_2	-0.260486	-1.19788	0.749141	Lipooligosaccharide biosynthesis protein lex-1
msbA_1	-0.33605	-1.2623	0.74958	Lipid A export ATP-binding/permease protein MsbA
rluB	0.248913	1.18831	0.74958	Ribosomal large subunit pseudouridine synthase B
atzC	0.37322	1.29524	0.754281	N-isopropylammelide isopropyl amidohydrolase
sfsA	-0.303545	-1.23417	0.756037	Sugar fermentation stimulation protein A
NTHI723_00288	-1.11279	-2.16264	0.756041	Phage capsid scaffolding protein (GPO) serine peptidase
rbsD	0.304706	1.23517	0.756041	D-ribose pyranase
NTHI723_00005	0.499535	1.41376	0.756041	hypothetical protein
NTHI723_01235	0.316669	1.24545	0.756041	hypothetical protein
relA	0.21417	1.16004	0.756041	GTP pyrophosphokinase
NTHI723_00908	-0.789636	-1.72864	0.756041	DNA-binding transcriptional regulator Nlp
folA	0.217393	1.16263	0.756041	Dihydrofolate reductase
NTHI723_00596	-0.230251	-1.17304	0.756041	Reverse transcriptase (RNA-dependent DNA polymerase)
NTHI723_01367	-0.217437	-1.16267	0.756041	Putative protein-S-isoprenylcysteine methyltransferase
slyD	0.214968	1.16068	0.756041	FKBP-type peptidyl-prolyl cis-trans isomerase slyD
epsE	-0.561521	-1.47582	0.756041	Type II traffic warden ATPase
NTHI723_01845	-0.76085	-1.69449	0.756095	putative phage-encoded protein
metC	0.206792	1.15412	0.756095	Cystathionine beta-lyase metC
ispH	-0.208389	-1.1554	0.756095	4-hydroxy-3-methylbut-2-enyl diphosphate reductase
pdxH	0.204802	1.15253	0.756095	Pyridoxine/pyridoxamine 5'-phosphate oxidase
rlmC	-0.268183	-1.20429	0.756095	23S rRNA (uracil(747)-C(5))-methyltransferase RlmC
NTHI723_01443	0.205602	1.15317	0.756095	hypothetical protein
NTHI723_01044	-0.195985	-1.14551	0.757813	putative ABC transporter ATP-binding protein
NTHI723_00751	-0.319226	-1.24766	0.757813	hypothetical protein
NTHI723_00171	-0.677819	-1.59972	0.757813	hypothetical protein
uvrA	0.213058	1.15914	0.757813	Excinuclease ABC subunit A
rplI	-0.292128	-1.22445	0.757984	50S ribosomal protein L9
NTHI723_00430	0.223388	1.16747	0.757984	heme utilization protein Hup/TonB dependent receptor
zapA	0.204436	1.15224	0.757984	Z ring-associated protein ZapA
glnA	0.2273	1.17064	0.757984	Glutamine synthetase
accC	-0.240704	-1.18157	0.757984	Biotin carboxylase
hFbpA	0.249686	1.18895	0.757984	iron-utilization periplasmic protein
intA_2	0.200411	1.14903	0.76068	Prophage CP4-57 integrase
NTHI723_00959	0.374635	1.29651	0.76202	tRNA-Arg
NTHI723_01247	0.241089	1.18188	0.76202	hypothetical protein
NTHI723_00312	0.238921	1.18011	0.76202	bifunctional antitoxin/transcriptional repressor RelB
dnaE	0.225431	1.16913	0.76202	DNA polymerase III subunit alpha
NTHI723_01073	0.352724	1.27697	0.763884	hypothetical protein
NTHI723_00476	-0.250847	-1.18991	0.763884	hypothetical protein
recO	-0.316199	-1.24505	0.763884	Recombination protein O
rplK	-0.286173	-1.2194	0.763884	50S ribosomal protein L11
ytpA	-0.300034	-1.23117	0.763884	Phospholipase ytpA
sucB	-0.284365	-1.21787	0.76417	Dihydrolipoyllysine-residue succinyltransferase component of 2-oxoglutarate dehydrogenase complex
prmC	-0.294858	-1.22676	0.76417	Release factor glutamine methyltransferase
rpsB	-0.27927	-1.21358	0.76417	30S ribosomal protein S2
trxA	0.196284	1.14574	0.765601	Thioredoxin-M
dxs	-0.200725	-1.14928	0.765601	1-deoxy-D-xylulose-5-phosphate synthase
NTHI723_00420	0.192324	1.1426	0.765891	hypothetical protein
rne	-0.224552	-1.16841	0.765891	Ribonuclease E
copZ	-0.25985	-1.19735	0.765891	Copper chaperone CopZ
crr	0.208866	1.15578	0.765891	Glucose-specific phosphotransferase enzyme IIA component
NTHI723_00630	0.19661	1.146	0.765891	hypothetical protein
nqrA	0.226388	1.1699	0.765891	Na(+)-translocating NADH-quinone reductase subunit A
ompP6	0.252043	1.19089	0.765891	Outer membrane protein OMP P6
rlmL	0.215557	1.16115	0.765891	Ribosomal RNA large subunit methyltransferase L
ybaN	0.26951	1.2054	0.767912	Inner membrane protein ybaN
lex1_4	-0.252714	-1.19145	0.769111	Lipooligosaccharide biosynthesis protein lex-1
NTHI723_01452	0.228516	1.17163	0.769111	hypothetical protein
rpoZ	0.200687	1.14925	0.770284	DNA-directed RNA polymerase subunit omega
NTHI723_00888	-0.73251	-1.66153	0.77619	hypothetical protein
NTHI723_01499	0.193698	1.14369	0.777075	hypothetical protein
gltC	-0.529571	-1.4435	0.782927	HTH-type transcriptional regulator gltC
cysK	0.20141	1.14982	0.782927	Cysteine synthase
NTHI723_01707	-0.270895	-1.20656	0.783131	ribosomal-protein-alanine N-acetyltransferase
NTHI723_00585	-0.198664	-1.14764	0.783131	Putative multidrug export ATP-binding/permease protein
ybeB	-0.207061	-1.15433	0.785176	Ribosomal silencing factor protein
NTHI723_00896	0.394824	1.31478	0.785176	hypothetical protein
NTHI723_00709	0.261358	1.19861	0.785176	hypothetical protein
nth	-0.234441	-1.17645	0.785262	Endonuclease III
ilvC	0.201784	1.15012	0.785262	Ketol-acid reductoisomerase
rplW	-0.272376	-1.2078	0.785772	50S ribosomal protein L23
NTHI723_00083	0.19995	1.14866	0.785772	ATP-dependent protease Lon
NTHI723_01048	-0.197787	-1.14694	0.786635	hypothetical protein
NTHI723_00143	0.595219	1.5107	0.787674	hypothetical protein
NTHI723_00921	0.205156	1.15281	0.787674	putative phosphomannomutase
NTHI723_00147	0.214842	1.16058	0.790741	hypothetical protein
NTHI723_01714	0.201772	1.15011	0.791358	putative rRNA maturation factor
ycdY	0.188317	1.13943	0.791358	Chaperone protein YcdY
recB	0.190682	1.1413	0.791358	Exodeoxyribonuclease V beta chain
NTHI723_00256	-0.477595	-1.39242	0.791358	tRNA-Met
lex1_3	-0.268297	-1.20439	0.791358	Lipooligosaccharide biosynthesis protein lex-1
mioC	0.189697	1.14052	0.791358	electron transport protein
NTHI723_01255	-0.510214	-1.42426	0.791713	DNA utilization protein GntX
lolD	0.193935	1.14388	0.791713	Lipoprotein-releasing system ATP-binding protein LolD
NTHI723_00049	-0.785487	-1.72367	0.794066	hypothetical protein
arcA	0.189633	1.14047	0.795251	Dye resistance protein
plsC	0.190264	1.14097	0.796415	1-acyl-sn-glycerol-3-phosphate acyltransferase
rplV	-0.347568	-1.27241	0.796415	50S ribosomal protein L22
NTHI723_01567	-0.34471	-1.2699	0.796415	tRNA-Asp
galM	-0.222195	-1.16651	0.796727	Aldose 1-epimerase
NTHI723_00002	-0.5369	-1.45085	0.796727	hypothetical protein
NTHI723_00157	-0.428233	-1.34558	0.796727	Bacteriophage Lambda NinG protein
NTHI723_01689	-0.253261	-1.1919	0.796727	hypothetical protein
ftsA	0.204107	1.15197	0.796727	Cell division protein FtsA
kipI	0.191763	1.14216	0.796727	Sporulation inhibitor kipI
ydfG	-0.411783	-1.33033	0.796727	NADP-dependent 3-hydroxy acid dehydrogenase YdfG
rplB	-0.313155	-1.24242	0.796727	50S ribosomal protein L2
rlmH	-0.183188	-1.13539	0.796727	Ribosomal RNA large subunit methyltransferase H
murE	0.216364	1.1618	0.796727	UDP-N-acetylmuramoyl-L-alanyl-D-glutamate--2,6-diaminopimelate ligase
gpsA	0.189511	1.14038	0.796727	Glycerol-3-phosphate dehydrogenase [NAD(P)+]
yccS	-0.22177	-1.16616	0.796727	Inner membrane protein yccS
zapB	0.222677	1.1669	0.796727	Cell division protein ZapB
nagZ	-0.189781	-1.14059	0.796727	Beta-hexosaminidase
sucA	0.196336	1.14578	0.796727	2-oxoglutarate dehydrogenase E1 component
NTHI723_01748	-0.604693	-1.52065	0.79918	tRNA-Gly
menC	-0.221709	-1.16611	0.800004	o-succinylbenzoate synthase
glpB	0.213426	1.15944	0.800004	Anaerobic glycerol-3-phosphate dehydrogenase subunit B
NTHI723_01852	-0.29251	-1.22477	0.801282	Phage-related lysozyme (muraminidase)
NTHI723_00540	0.191194	1.14171	0.801282	hypothetical protein
bioF	-0.209273	-1.15611	0.801758	8-amino-7-oxononanoate synthase
NTHI723_01654	-0.30925	-1.23906	0.801758	ComEC family competence protein
ribF	0.177207	1.13069	0.801758	Riboflavin biosynthesis protein ribF
hap	0.199584	1.14837	0.801758	Adhesion and penetration protein autotransporter precursor
NTHI723_00268	-0.862281	-1.81791	0.801758	hypothetical protein
NTHI723_00426	-0.269989	-1.2058	0.801758	hypothetical protein
infA	-0.213172	-1.15923	0.806376	Translation initiation factor IF-1
cobB_2	0.289926	1.22258	0.806376	NAD-dependent deacetylase
recF	-0.241888	-1.18254	0.806659	DNA replication and repair protein recF
pilQ	-0.324947	-1.25262	0.806843	Type IV pilus biogenesis and competence protein pilQ precursor
trpR	0.216358	1.1618	0.807787	Trp operon repressor
sdaC	0.225937	1.16954	0.807787	Serine transporter
rsmI	0.178474	1.13169	0.808023	Ribosomal RNA small subunit methyltransferase I
aroQ	-0.198275	-1.14733	0.810128	3-dehydroquinate dehydratase
nucH	-0.209016	-1.1559	0.810128	Thermonuclease precursor
coaBC	0.183273	1.13546	0.812359	DNA/pantothenate metabolism flavoprotein
NTHI723_00852	0.176919	1.13047	0.812744	putative Fe(2+)-trafficking protein
NTHI723_00557	-0.208404	-1.15541	0.814481	hypothetical protein
deoC1	0.231203	1.17381	0.814481	Deoxyribose-phosphate aldolase 1
NTHI723_00895	-0.461131	-1.37662	0.814481	Mu-like prophage protein gp16
NTHI723_00137	-0.657286	-1.57711	0.814481	Phage integrase family protein
mrdB	-0.176077	-1.12981	0.814481	Rod shape-determining protein RodA
NTHI723_00151	-1.01183	-2.01647	0.814481	hypothetical protein
hslU	0.188533	1.1396	0.814481	Unfoldase HslU
rplJ	-0.193402	-1.14346	0.814481	50S ribosomal protein L10
NTHI723_01671	0.185661	1.13734	0.814481	hypothetical protein
recD	0.193802	1.14377	0.814481	Exodeoxyribonuclease V alpha chain
rplD	-0.252777	-1.1915	0.814481	50S ribosomal protein L4
NTHI723_00848	0.182974	1.13522	0.814481	putative phosphoesterase or phosphohydrolase
NTHI723_00287	-0.474833	-1.38976	0.814481	phage major capsid protein, P2 family
sixA	-0.23497	-1.17688	0.814481	Phosphohistidine phosphatase sixA
nanE	0.241412	1.18215	0.814481	Putative N-acetylmannosamine-6-phosphate 2-epimerase
orn	0.179157	1.13222	0.814481	Oligoribonuclease
NTHI723_01521	0.222706	1.16692	0.814481	S-formylglutathione hydrolase
rimP	-0.170487	-1.12544	0.814481	Ribosome maturation factor RimP
NTHI723_00299	0.177231	1.13071	0.814481	hypothetical protein
cusC	0.191567	1.142	0.814481	Cation efflux system protein CusC precursor
tcyC	-0.217039	-1.16235	0.814481	L-cystine import ATP-binding protein TcyC
NTHI723_01770	-0.236974	-1.17852	0.814481	PGL/p-HBAD biosynthesis glycosyltransferase
NTHI723_01063	-0.338716	-1.26463	0.814481	hypothetical protein
NTHI723_00249	0.182452	1.13481	0.815129	putative type I restriction enzymeP M protein
folD	0.175933	1.1297	0.815129	methylenetetrahydrofolate dehydrogenase/cyclohydrolase protein
NTHI723_01509	0.192699	1.1429	0.815934	putative MscS family protein.1 precursor
uxuA	0.174107	1.12827	0.818475	Mannonate dehydratase
NTHI723_01382	0.534814	1.44876	0.820997	hypothetical protein
ygfZ	0.169423	1.12461	0.825948	tRNA-modifying protein ygfZ
NTHI723_00967	0.182187	1.1346	0.826017	hypothetical protein
artP	0.22184	1.16622	0.827655	Arginine transport ATP-binding protein ArtP
nrdR	0.182667	1.13498	0.827655	Transcriptional repressor NrdR
accD	0.172459	1.12698	0.827655	Acetyl-coenzyme A carboxylase carboxyl transferase subunit beta
selA	-0.177367	-1.13082	0.827655	L-seryl-tRNA(Sec) selenium transferase
NTHI723_01142	-0.227931	-1.17115	0.827655	Glucose-6-phosphate 1-dehydrogenase
mobB	0.164425	1.12072	0.827655	Molybdopterin-guanine dinucleotide biosynthesis protein B
NTHI723_00683	-0.237679	-1.17909	0.827655	hypothetical protein
NTHI723_00379	-0.178825	-1.13196	0.827655	hypothetical protein
mutT	-0.269134	-1.20508	0.827655	8-oxo-dGTP diphosphatase
rep	-0.198022	-1.14712	0.827655	ATP-dependent DNA helicase rep
NTHI723_01099	-0.564324	-1.47869	0.827655	hypothetical protein
NTHI723_00170	-0.871508	-1.82957	0.827655	NAD(+)--arginine ADP-ribosyltransferase EFV
hyaD	0.191735	1.14214	0.827655	Hyaluronan synthase
ompP1	0.174067	1.12823	0.827655	Outer membrane protein P1 precursor
hisD	0.170688	1.12559	0.827655	Histidinol dehydrogenase
NTHI723_01172	-0.256167	-1.1943	0.827655	putative BCR, YitT family
yhjE_2	0.196657	1.14604	0.827655	Inner membrane metabolite transport protein yhjE
mglC	-0.174544	-1.12861	0.827655	Galactoside transport system permease protein mglC
NTHI723_00237	0.168311	1.12374	0.827655	putative ABC transporter ATP-binding protein
mtnN	0.231368	1.17395	0.827655	5'-methylthioadenosine/S-adenosylhomocysteine nucleosidase
NTHI723_00266	-0.440769	-1.35733	0.827655	Phage tail fiber repeat
NTHI723_01663	0.216531	1.16194	0.827655	hypothetical protein
NTHI723_01182	-0.243484	-1.18385	0.827655	hypothetical protein
NTHI723_01379	0.588238	1.50341	0.827655	DNA binding domain, excisionase family
dppC	0.181946	1.13441	0.827655	Dipeptide transport system permease protein dppC
dnaN	0.225482	1.16917	0.827655	DNA polymerase III subunit beta
ureH	-0.308065	-1.23805	0.828189	Urease accessory protein UreH
NTHI723_01564	0.220621	1.16523	0.828189	outer membrane phosphoporin protein E
fdoH_2	-0.167157	-1.12284	0.828638	Formate dehydrogenase-O subunit beta
ccmF_2	-0.182792	-1.13508	0.828638	Cytochrome c-type biogenesis protein CcmF
prfA	0.172541	1.12704	0.828638	Peptide chain release factor 1
rplA	-0.232053	-1.1745	0.828638	50S ribosomal protein L1
NTHI723_01070	0.184914	1.13675	0.828638	hypothetical protein
aroE	-0.198611	-1.14759	0.828638	Shikimate dehydrogenase
NTHI723_01039	-0.226201	-1.16975	0.828638	putative ABC transporter ATP-binding protein
purU	-0.212248	-1.15849	0.828638	Formyltetrahydrofolate deformylase
NTHI723_00272	-0.185121	-1.13691	0.829126	hypothetical protein
dppB	0.164414	1.12071	0.829522	Dipeptide transport system permease protein dppB
tgt	-0.192106	-1.14243	0.829522	Queuine tRNA-ribosyltransferase
asnS	0.16979	1.12489	0.829522	Asparagine--tRNA ligase
def	0.176122	1.12984	0.830083	Peptide deformylase
NTHI723_00156	0.327924	1.25521	0.830083	Bacteriophage Lambda NinG protein
NTHI723_01243	-0.281261	-1.21526	0.830083	tRNA-Leu
NTHI723_00587	-0.248245	-1.18776	0.830083	putative mercuric transport protein
pyrD	0.164946	1.12112	0.830083	Dihydroorotate dehydrogenase (quinone)
pyrP	0.352363	1.27665	0.830083	Uracil transporter
NTHI723_01841	-0.507089	-1.42118	0.830982	NinB protein
NTHI723_00273	-0.185044	-1.13685	0.831299	hypothetical protein
trpA	0.197209	1.14648	0.831388	Tryptophan synthase alpha chain
NTHI723_00902	0.490239	1.40468	0.831388	hypothetical protein
NTHI723_01085	0.202575	1.15075	0.831388	Abi-like protein
hcpC_1	-0.398023	-1.3177	0.833189	Putative beta-lactamase hcpC precursor
NTHI723_01250	-0.335515	-1.26183	0.833189	type IV pilus assembly protein PilM
NTHI723_00910	0.209478	1.15627	0.833189	Glycosyltransferase family 25 (LPS biosynthesis protein)
NTHI723_00722	-0.25008	-1.18927	0.833189	putative HTH-type transcriptional regulator
NTHI723_00966	0.216144	1.16162	0.833189	adenylate cyclase
msrAB	0.158568	1.11618	0.833189	Peptide methionine sulfoxide reductase MsrA/MsrB
crp_1	0.159857	1.11718	0.833189	cAMP regulatory protein
NTHI723_00023	-0.201048	-1.14953	0.833189	hypothetical protein
nrdB	-0.211106	-1.15758	0.833189	Ribonucleoside-diphosphate reductase 1 subunit beta
rpsE	-0.271178	-1.20679	0.833189	30S ribosomal protein S5
ligA_1	-0.345993	-1.27103	0.833189	DNA ligase
ispG	-0.196937	-1.14626	0.833189	4-hydroxy-3-methylbut-2-en-1-yl diphosphate synthase
dapD	0.171473	1.12621	0.833189	2,3,4,5-tetrahydropyridine-2,6-dicarboxylate N-succinyltransferase
znuC	-0.182654	-1.13497	0.833759	Zinc import ATP-binding protein ZnuC
NTHI723_00640	-0.189377	-1.14027	0.833759	hypothetical protein
sdaA	-0.217797	-1.16296	0.833759	L-serine dehydratase 1
glpF	-0.172159	-1.12674	0.835017	Aquaglyceroporin
NTHI723_00174	-0.162377	-1.11913	0.835017	error-prone DNA polymerase
mnmC	0.170017	1.12507	0.835017	tRNA 5-methylaminomethyl-2-thiouridine biosynthesis bifunctional protein MnmC
NTHI723_01612	-0.219129	-1.16403	0.835017	D-alanyl-D-alanine carboxypeptidase
NTHI723_00163	-0.54453	-1.45854	0.835197	phage holin, lambda family
rsmD	0.162098	1.11891	0.835197	Ribosomal RNA small subunit methyltransferase D
NTHI723_01427	-0.429114	-1.34641	0.835197	tRNA-dihydrouridine synthase C
NTHI723_00277	0.186777	1.13822	0.835197	hypothetical protein
lptF	0.160943	1.11802	0.835197	Lipopolysaccharide export system permease protein lptF
kefF	0.158086	1.11581	0.835197	Glutathione-regulated potassium-efflux system ancillary protein kefF
NTHI723_00283	-1.54578	-2.91962	0.835197	hypothetical protein
srmB	-0.158677	-1.11626	0.835197	ATP-dependent RNA helicase SrmB
rfaF	0.162548	1.11926	0.835197	ADP-heptose--LPS heptosyltransferase 2
NTHI723_01576	-0.56438	-1.47875	0.835197	tRNA-Lys
NTHI723_01629	0.344851	1.27002	0.835197	tRNA-Gly
NTHI723_00618	-0.263786	-1.20063	0.835197	TPR repeat-containing protein precursor
rimM	-0.227185	-1.17055	0.835197	Ribosome maturation factor rimM
NTHI723_00926	0.156723	1.11475	0.835197	Na+-dependent transporters of the SNF family protein
rpmG	0.155354	1.1137	0.835197	50S ribosomal protein L33
pmbA	0.151523	1.11074	0.835197	peptidase PmbA
waaA	-0.156748	-1.11477	0.83647	3-deoxy-D-manno-octulosonic-acid transferase
mpl	0.155676	1.11394	0.83647	UDP-N-acetylmuramate:L-alanyl-gamma-D-glutamyl-meso-diaminopimelate ligase
NTHI723_00007	-0.4376	-1.35435	0.83647	Sel1 repeat
arcB_1	0.223045	1.16719	0.83647	Ornithine carbamoyltransferase, catabolic
NTHI723_00781	0.168619	1.12398	0.83647	putative acyl-CoA thioester hydrolase
iscA	-0.207161	-1.15441	0.837283	Iron-sulfur cluster assembly protein
NTHI723_00477	0.162856	1.1195	0.841082	hypothetical protein
udk	0.165071	1.12122	0.841907	Uridine kinase
rimO	-0.218068	-1.16318	0.843338	Ribosomal protein S12 methylthiotransferase RimO
ybiP_1	0.15724	1.11515	0.845834	Putative phosphoethanolamine transferase ybiP
NTHI723_01036	0.458952	1.37454	0.848433	helix-turn-helix protein
hupA	-0.166195	-1.1221	0.848433	DNA-binding protein HU-alpha protein
aspC	0.163576	1.12006	0.848433	Aspartate aminotransferase
NTHI723_00069	0.163646	1.12011	0.848433	Virulence protein
frdD	0.158197	1.11589	0.848433	Fumarate reductase 13 kDa hydrophobic protein
NTHI723_01622	0.153171	1.11201	0.848433	hypothetical protein
nhaB	0.162517	1.11924	0.848433	Sodium/proton antiporter nhaB
dnaA	-0.158025	-1.11576	0.848433	Chromosomal replication initiator protein DnaA
galU	-0.151144	-1.11045	0.848433	UTP--glucose-1-phosphate uridylyltransferase
NTHI723_00400	-0.36289	-1.286	0.848433	ABC-type cobalt transport system, permease component CbiQ
NTHI723_00166	-0.466395	-1.38165	0.848433	helix-turn-helix protein
osmY	0.154095	1.11272	0.848433	Osmotically-inducible protein Y precursor
yejK	-0.15686	-1.11486	0.85297	Nucleoid-associated protein YejK
ptsI	-0.161706	-1.11861	0.854728	Phosphoenolpyruvate-protein phosphotransferase
NTHI723_00608	-0.179097	-1.13218	0.854728	hypothetical protein
metX	-0.163802	-1.12024	0.858308	Homoserine O-acetyltransferase
NTHI723_01112	-0.161881	-1.11875	0.858308	tRNA-Tyr
lpoA	0.144612	1.10543	0.858308	Penicillin-binding protein activator LpoA precursor
NTHI723_01805	0.147875	1.10794	0.858308	hypothetical protein
dcuD	-0.150397	-1.10987	0.858308	Putative cryptic C4-dicarboxylate transporter DcuD
NTHI723_00212	-0.338779	-1.26469	0.858308	hypothetical protein
purA	0.156347	1.11446	0.858308	Adenylosuccinate synthetase
vapB1	-0.310931	-1.24051	0.858441	Antitoxin VapB1
rhlB	0.146988	1.10726	0.859787	ATP-dependent RNA helicase rhlB
gpmA	0.146091	1.10657	0.859787	2,3-bisphosphoglycerate-dependent phosphoglycerate mutase
proB	0.143234	1.10438	0.859787	Glutamate 5-kinase
ilvD	0.164621	1.12087	0.859787	Dihydroxy-acid dehydratase
hbpA_1	-0.142164	-1.10356	0.859787	Hemin-binding lipoprotein
folE	-0.147181	-1.1074	0.859787	GTP cyclohydrolase 1
NTHI723_01025	-0.2606	-1.19798	0.859787	hypothetical protein
sspB	-0.154143	-1.11276	0.859787	Stringent starvation protein B
valS	0.158987	1.1165	0.859787	Valine--tRNA ligase
dacA	-0.151317	-1.11058	0.859787	D-alanyl-D-alanine carboxypeptidase dacA precursor
grxD	-0.147904	-1.10796	0.859787	Monothiol glutaredoxin
NTHI723_00280	-0.622365	-1.5394	0.859787	hypothetical protein
proC	0.199201	1.14806	0.859787	Pyrroline-5-carboxylate reductase
gor	0.148749	1.10861	0.859787	Glutathione reductase
recQ	-0.164184	-1.12053	0.859787	ATP-dependent DNA helicase recQ
hns	0.160588	1.11774	0.859787	H-NS DNA-binding protein
trpE	-0.198637	-1.14761	0.859787	Anthranilate synthase component 1
NTHI723_01498	0.161549	1.11849	0.860075	putative 5'-nucleotidase precursor
hemY	0.16944	1.12462	0.860513	protoheme IX synthesis protein
hfq	-0.151916	-1.11104	0.861916	RNA chaperone protein
NTHI723_01785	0.15912	1.11661	0.862076	hypothetical protein
NTHI723_00175	0.150958	1.11031	0.863497	hypothetical protein
NTHI723_01292	-0.217465	-1.16269	0.864407	hypothetical protein
ampD	-0.23073	-1.17343	0.864407	1,6-anhydro-N-acetylmuramyl-L-alanine amidase AmpD
nlpD_1	-0.166564	-1.12238	0.864407	Murein hydrolase activator NlpD precursor
uvrD	-0.141707	-1.10321	0.864407	DNA helicase II
fabG	0.154054	1.11269	0.864407	3-oxoacyl-[acyl-carrier-protein] reductase FabG
ureG	-0.189831	-1.14063	0.864407	Urease accessory protein UreG
patB	0.298198	1.22961	0.864674	Cystathionine beta-lyase PatB
pssA	0.138573	1.10082	0.864674	CDP-diacylglycerol--serine O-phosphatidyltransferase
ygfY	-0.166928	-1.12267	0.864674	Antitoxin protein
wecA	0.152562	1.11154	0.864674	Undecaprenyl-phosphate alpha-N-acetylglucosaminyl 1-phosphate transferase
pth	0.145249	1.10592	0.864674	Peptidyl-tRNA hydrolase
lolC	-0.173372	-1.12769	0.864674	Lipoprotein-releasing system transmembrane protein lolC
NTHI723_00140	-0.241016	-1.18183	0.864674	Phage anti-repressor protein
glpA	0.14724	1.10745	0.864674	Anaerobic glycerol-3-phosphate dehydrogenase subunit A
NTHI723_00361	-0.142076	-1.10349	0.864674	murein L,D-transpeptidase
spoT	-0.163026	-1.11963	0.864674	Bifunctional (p)ppGpp synthase/hydrolase SpoT
NTHI723_01506	0.180794	1.13351	0.864674	hypothetical protein
yhbU	-0.146933	-1.10721	0.865058	putative protease yhbU precursor
NTHI723_00244	-0.227194	-1.17056	0.865098	Zn-ribbon-containing, possibly nucleic-acid-binding protein
lipB	-0.206875	-1.15419	0.865588	Octanoyltransferase
usg_2	-0.370182	-1.29252	0.865698	USG-1 protein
napD	0.281626	1.21556	0.865698	NapAB assembly protein
NTHI723_00638	-0.173362	-1.12768	0.865698	putative DMT superfamily transporter inner membrane protein
rplN	-0.15162	-1.11082	0.865698	50S ribosomal protein L14
rplX	-0.16251	-1.11923	0.865698	50S ribosomal protein L24
leuS	0.149419	1.10912	0.865698	Leucine--tRNA ligase
sppA	0.142668	1.10394	0.86596	Protease 4
gpt_2	0.142643	1.10393	0.866095	Xanthine phosphoribosyltransferase
artQ	0.201097	1.14957	0.866095	Arginine ABC transporter permease protein ArtQ
hsdR_3	0.139503	1.10153	0.867111	Type-1 restriction enzyme R protein
rraA	0.145792	1.10634	0.867583	Regulator of ribonuclease activity A
gapA	0.151031	1.11036	0.867583	Glyceraldehyde-3-phosphate dehydrogenase A
NTHI723_00182	-0.185723	-1.13739	0.86828	hypothetical protein
tehB	-0.142811	-1.10405	0.86828	Tellurite resistance protein TehB
ybgC	0.145021	1.10575	0.86828	Acyl-CoA thioester hydrolase YbgC
potA	0.157049	1.115	0.86828	Spermidine/putrescine import ATP-binding protein PotA
tyrS	0.137181	1.09975	0.86828	Tyrosine--tRNA ligase
uspE	0.137929	1.10032	0.86828	Universal stress protein E
NTHI723_00673	-0.196595	-1.14599	0.86828	hypothetical protein
proS	0.139664	1.10165	0.86828	Proline--tRNA ligase
trpG_2	-0.149666	-1.10931	0.86828	Anthranilate synthase component II
glnE	-0.199279	-1.14812	0.871377	Glutamate-ammonia-ligase adenylyltransferase
tadA	-0.149661	-1.10931	0.87152	tRNA-specific adenosine deaminase
NTHI723_00935	0.142815	1.10406	0.875044	putative small periplasmic lipoprotein
hxuC_1	-0.233186	-1.17543	0.876197	Heme/hemopexin utilization protein C precursor
NTHI723_01201	0.138238	1.10056	0.87627	hypothetical protein
cmk	0.140518	1.1023	0.87627	Cytidylate kinase
merR	-0.230487	-1.17323	0.87627	Mercuric resistance operon regulatory protein
NTHI723_00871	-0.297382	-1.22891	0.87627	phage tail tape measure protein, TP901 family, core region
rplM	-0.191516	-1.14196	0.87627	50S ribosomal protein L13
moaD	0.266401	1.2028	0.87627	Sulfur carrier protein moaD
NTHI723_01360	0.182357	1.13474	0.87627	Primosomal replication protein N''
clpX	-0.135903	-1.09878	0.87627	ATP-dependent Clp protease ATP-binding subunit ClpX
gntP	-0.181273	-1.13388	0.87627	Gnt-III system
gyrB	0.143297	1.10443	0.87627	DNA gyrase subunit B
uppS	-0.158651	-1.11624	0.87627	Undecaprenyl pyrophosphate synthase
NTHI723_00768	0.184774	1.13664	0.87627	hypothetical protein
tagE	-0.178087	-1.13138	0.87627	putative poly(glycerol-phosphate) alpha-glucosyltransferase
cdd	0.175812	1.1296	0.87627	Cytidine deaminase
NTHI723_00864	-0.228571	-1.17167	0.87627	Phage tail fiber repeat
apbE	-0.156791	-1.1148	0.87627	Thiamine biosynthesis lipoprotein ApbE precursor
NTHI723_00267	-0.735455	-1.66492	0.87627	Bacteriophage P2-related tail formation protein
NTHI723_00159	0.245373	1.1854	0.87801	hypothetical protein
NTHI723_00894	-0.189282	-1.1402	0.878258	hypothetical protein
tyrP_2	-0.145969	-1.10647	0.878258	Tyrosine permease
sdcS	0.181023	1.13369	0.878258	Na(+)/dicarboxylate symporter
aroB	-0.131148	-1.09516	0.878258	3-dehydroquinate synthase
efp	0.155166	1.11355	0.880457	Elongation factor P
hcaT	0.131335	1.09531	0.882693	putative 3-phenylpropionic acid transporter
NTHI723_01345	0.14593	1.10644	0.882693	hypothetical protein
NTHI723_00860	-0.185417	-1.13715	0.88439	Site-specific DNA methylase
aspS	0.136809	1.09947	0.885423	Aspartate--tRNA ligase
NTHI723_01203	-0.138358	-1.10065	0.885423	F0F1 ATP synthase subunit I
ftsY	0.142233	1.10361	0.885423	Cell division protein FtsY
fabZ	0.12472	1.0903	0.885423	(3R)-hydroxymyristoyl-[acyl-carrier-protein] dehydratase
ilvA	-0.160777	-1.11789	0.885423	L-threonine dehydratase biosynthetic IlvA
NTHI723_00862	0.201071	1.14955	0.885423	hypothetical protein
ampG	0.129013	1.09355	0.885423	beta-lactamase permease protein
rpsM	-0.147059	-1.10731	0.885423	30S ribosomal protein S13
pdxT	0.131096	1.09513	0.885423	Glutamine amidotransferase subunit pdxT
NTHI723_00100	0.177872	1.13121	0.885423	hypothetical protein
NTHI723_01248	-0.13469	-1.09786	0.885423	hypothetical protein
nfuA	0.127201	1.09217	0.885423	Fe/S biogenesis protein nfuA
hemH	-0.151236	-1.11052	0.885423	Ferrochelatase
ppiB	0.128126	1.09287	0.885423	Peptidyl-prolyl cis-trans isomerase B
NTHI723_00327	0.123404	1.0893	0.885423	hypothetical protein
NTHI723_00373	0.21914	1.16404	0.885423	3-deoxy-D-manno-octulosonate 8-phosphate phosphatase KdsC
NTHI723_00567	-0.19876	-1.14771	0.885423	hypothetical protein
nusG	-0.131736	-1.09561	0.885423	Transcription antitermination protein nusG
zwf	0.13929	1.10136	0.885423	Glucose-6-phosphate 1-dehydrogenase
lptG	-0.125645	-1.091	0.885423	Lipopolysaccharide export system permease protein lptG
malQ	0.13521	1.09825	0.885546	4-alpha-glucanotransferase
NTHI723_01087	-0.149565	-1.10923	0.885546	hypothetical protein
ccmH_1	0.144948	1.10569	0.885546	Cytochrome c-type biogenesis protein CcmH precursor
NTHI723_01460	0.168901	1.1242	0.885546	hypothetical protein
xerC	-0.147609	-1.10773	0.885546	Tyrosine recombinase XerC
recA	0.134262	1.09753	0.885546	Recombinase A
NTHI723_01252	-0.447607	-1.36378	0.885546	hypothetical protein
fucI	0.161879	1.11874	0.885546	L-fucose isomerase
NTHI723_00019	0.151812	1.11096	0.885546	Putative 2-hydroxyacid dehydrogenase
hcpC_3	0.143569	1.10463	0.885546	Putative beta-lactamase hcpC precursor
bcp	0.150257	1.10977	0.885546	Putative peroxiredoxin bcp
tusA	-0.157836	-1.11561	0.885546	Sulfurtransferase TusA
NTHI723_00146	-0.14554	-1.10614	0.885546	hypothetical protein
pgi	0.137846	1.10026	0.885546	Glucose-6-phosphate isomerase
potD_2	0.147735	1.10783	0.885546	Spermidine/putrescine-binding periplasmic protein precursor
corC	-0.130893	-1.09497	0.885546	Magnesium and cobalt efflux protein CorC
sotB	-0.168316	-1.12375	0.885546	Sugar efflux transporter
lptB	-0.132132	-1.09591	0.885546	Lipopolysaccharide export system ATP-binding protein LptB
NTHI723_01765	-0.132756	-1.09639	0.885546	hypothetical protein
NTHI723_00010	2.67692	6.39488	0.885546	hypothetical protein
thrS	0.14472	1.10552	0.885546	Threonine--tRNA ligase
mscL	0.138325	1.10063	0.885546	Large-conductance mechanosensitive channel
atoA	0.232291	1.1747	0.885546	Acetate CoA-transferase subunit beta
recX	-0.157129	-1.11507	0.886374	Regulatory protein recX
NTHI723_00882	-0.200126	-1.1488	0.886374	phage head morphogenesis protein, SPP1 gp7 family
rpsF	-0.148488	-1.10841	0.886374	30S ribosomal protein S6
NTHI723_00708	-0.146492	-1.10687	0.886374	hypothetical protein
modB	-0.234025	-1.17611	0.886374	Molybdenum transport system permease protein modB
NTHI723_01821	0.319814	1.24817	0.886374	hypothetical protein
NTHI723_01062	0.532163	1.4461	0.886374	tRNA-Arg
NTHI723_00265	-0.24726	-1.18695	0.886374	hypothetical protein
gph	0.125986	1.09125	0.886374	Phosphoglycolate phosphatase
trpG_1	0.209932	1.15663	0.886374	Anthranilate synthase component II
trpC	-0.142613	-1.1039	0.886374	Tryptophan biosynthesis protein TrpCF
NTHI723_00919	0.122873	1.0889	0.886374	hypothetical protein
NTHI723_01053	0.43733	1.3541	0.886374	lipoprotein
lon_2	0.134739	1.09789	0.888254	Lon protease
dgt	0.120382	1.08702	0.888732	Deoxyguanosinetriphosphate triphosphohydrolase
NTHI723_01001	-0.126728	-1.09181	0.888732	SNARE associated Golgi protein
NTHI723_01130	0.161095	1.11814	0.889281	helix-turn-helix, Psq domain
cmoB	0.128604	1.09324	0.889372	tRNA (mo5U34)-methyltransferase
murG	-0.12607	-1.09132	0.889372	UDP-N-acetylglucosamine--N-acetylmuramyl-(pentapeptide) pyrophosphoryl-undecaprenol N-acetylglucosamine transferase
NTHI723_00162	0.498014	1.41227	0.88948	hypothetical protein
emtA	-0.121909	-1.08817	0.889577	Endo-type membrane-bound lytic murein transglycosylase A precursor
infB	-0.172164	-1.12675	0.889585	Translation initiation factor IF-2
mukE	0.119199	1.08613	0.889585	Chromosome partition protein mukE
NTHI723_00883	-0.216084	-1.16158	0.889585	Mu-like prophage protein gp29
NTHI723_00455	-0.178365	-1.1316	0.889585	hypothetical protein
mfd	0.134926	1.09804	0.889585	Transcription-repair-coupling factor
oxyR	0.121406	1.08779	0.889585	Morphology and auto-aggregation control protein
rbsR	-0.134935	-1.09804	0.889585	Ribose operon repressor
fabD	0.121793	1.08809	0.889585	Malonyl CoA-acyl carrier protein transacylase
NTHI723_01355	-0.179125	-1.1322	0.889585	hypothetical protein
metH	0.120202	1.08689	0.889585	Methionine synthase
rpsD	-0.169594	-1.12474	0.889585	30S ribosomal protein S4
naiP	0.2831	1.21681	0.889585	Putative niacin/nicotinamide transporter NaiP
mdh	0.131319	1.09529	0.889585	Malate dehydrogenase
glpT	-0.130627	-1.09477	0.889585	G-3-P permease
glyQ	0.118279	1.08544	0.891144	Glycine--tRNA ligase alpha subunit
rdgC	-0.158057	-1.11578	0.891144	Recombination-associated protein rdgC; frameshift
rsmE	-0.171912	-1.12655	0.891932	Ribosomal RNA small subunit methyltransferase E
NTHI723_00261	-0.214365	-1.16019	0.892539	hypothetical protein
NTHI723_01614	-0.237424	-1.17889	0.89536	thiamine transporter membrane protein
iga	-0.128489	-1.09315	0.89536	Immunoglobulin A1 protease autotransporter precursor
hisH	-0.134254	-1.09752	0.89536	Imidazole glycerol phosphate synthase subunit HisH
crcB	0.26013	1.19759	0.896335	Putative fluoride ion transporter
tsf	-0.189674	-1.14051	0.896335	Elongation factor Ts
NTHI723_01419	-0.311444	-1.24095	0.896335	tRNA-Val
rpsI	-0.173988	-1.12817	0.897601	30S ribosomal protein S9
trmD	-0.214563	-1.16035	0.899331	tRNA (guanine-N(1)-)-methyltransferase
ribD	0.116832	1.08435	0.90001	Riboflavin biosynthesis protein RibD
NTHI723_01835	-0.283491	-1.21714	0.900763	hypothetical protein
NTHI723_01135	0.124848	1.09039	0.900763	oligopeptide transporter, OPT family
pgpB	0.113626	1.08194	0.900763	Phosphatidylglycerophosphatase B
NTHI723_01359	0.261693	1.19888	0.900763	tRNA-Ser
tcyB	-0.178117	-1.13141	0.901699	L-cystine transport system permease protein tcyB
pepD	0.128617	1.09325	0.901699	Cytosol non-specific dipeptidase
NTHI723_00366	-0.11373	-1.08202	0.901699	hypothetical protein
NTHI723_01670	-0.134679	-1.09785	0.901699	hypothetical protein
engD	0.112861	1.08137	0.901699	GTP-dependent nucleic acid-binding protein engD
NTHI723_01113	0.188657	1.1397	0.901699	tRNA-Gly
NTHI723_00646	0.111637	1.08045	0.902032	hypothetical protein
NTHI723_01007	-0.109939	-1.07918	0.902693	hypothetical protein
NTHI723_01378	0.129831	1.09417	0.903279	Replicase family protein
NTHI723_00017	-0.110988	-1.07997	0.903279	hypothetical protein
NTHI723_01826	-0.329858	-1.25689	0.903279	hypothetical protein
parE	-0.130097	-1.09437	0.906028	DNA topoisomerase 4 subunit B
NTHI723_00900	-0.228541	-1.17165	0.907826	hypothetical protein
ilvE	0.109163	1.0786	0.907826	Branched-chain-amino-acid aminotransferase
yqaB	0.110902	1.0799	0.907826	Phosphatase YqaB
NTHI723_00103	0.133553	1.09699	0.908523	hypothetical protein
ureF	0.131607	1.09551	0.908523	Urease accessory protein UreF
narX	-0.126107	-1.09135	0.908523	Nitrate/nitrite sensor protein narX
NTHI723_00406	0.152612	1.11158	0.908523	hypothetical protein
genX	0.119668	1.08649	0.908523	lysyl-tRNA synthetase
ligA_2	0.108946	1.07844	0.908523	DNA ligase
ftsL	-0.125105	-1.09059	0.908523	Cell division protein FtsL
ihfA	-0.150071	-1.10962	0.908523	Integration host factor subunit alpha
NTHI723_00036	0.121287	1.0877	0.908523	2-C-methyl-D-erythritol 4-phosphate cytidylyltransferase
rpmA	0.129568	1.09397	0.910764	50S ribosomal protein L27
yfeA	-0.125943	-1.09122	0.911112	periplasmic iron-binding protein precursor
NTHI723_00279	-0.618614	-1.5354	0.911112	P2 phage tail completion protein R (GpR)
NTHI723_00145	0.175835	1.12962	0.911112	hypothetical protein
NTHI723_01474	0.191064	1.14161	0.911112	hypothetical protein
rbsA	0.143867	1.10486	0.911112	Ribose import ATP-binding protein RbsA
recC	0.10518	1.07563	0.911112	Exodeoxyribonuclease V gamma chain
NTHI723_01677	0.121784	1.08808	0.911112	hypothetical protein
NTHI723_00899	-0.194689	-1.14448	0.911112	hypothetical protein
purH	-0.159202	-1.11667	0.911112	Bifunctional purine biosynthesis protein PurH
priA	-0.124114	-1.08984	0.911112	Primosomal protein N'
NTHI723_00001	-0.125538	-1.09091	0.911148	hypothetical protein
glgC	0.117872	1.08513	0.911148	Glucose-1-phosphate adenylyltransferase
xylA	0.155666	1.11394	0.911148	Xylose isomerase
corA	0.129832	1.09417	0.911148	Magnesium transport protein CorA
csrA	-0.112937	-1.08143	0.911281	Carbon storage regulator
uvrB	0.105055	1.07554	0.911281	Excinuclease ABC subunit B
hisC	-0.110212	-1.07939	0.911281	Histidinol-phosphate aminotransferase
NTHI723_01308	0.219049	1.16397	0.911281	tRNA-Lys
dnaG	-0.114141	-1.08233	0.911281	DNA primase
artM	-0.187572	-1.13885	0.911281	Arginine ABC transporter permease protein ArtM
hflK	-0.112003	-1.08073	0.911281	Modulator of FtsH protease HflK
adhR	0.112972	1.08145	0.911281	HTH-type transcriptional regulator AdhR
ydeM	-0.313313	-1.24256	0.911281	Anaerobic sulfatase-maturating enzyme; frameshift
kdsA	-0.113033	-1.0815	0.911281	2-dehydro-3-deoxyphosphooctonate aldolase
envC	-0.106775	-1.07682	0.911281	Septal ring factor
NTHI723_01827	-0.221431	-1.16589	0.911281	hypothetical protein
pnp	-0.111625	-1.08044	0.911281	Polyribonucleotide nucleotidyltransferase
yihI	0.108435	1.07806	0.911281	Der GTPase-activating protein YihI
trmL	0.128051	1.09282	0.914232	tRNA (cytidine(34)-2'-O)-methyltransferase
NTHI723_00086	0.137276	1.09983	0.91432	hypothetical protein
NTHI723_00680	-0.135312	-1.09833	0.91432	hypothetical protein
NTHI723_00202	0.146613	1.10697	0.914688	hypothetical protein
ileS	0.110689	1.07974	0.915013	Isoleucine--tRNA ligase
NTHI723_00569	-0.1361	-1.09893	0.915013	ATP-dependent RNA helicase HrpA
hxuA_2	0.119725	1.08653	0.916022	Heme:hemopexin utilization protein A
NTHI723_01823	0.834842	1.78366	0.919773	hypothetical protein
NTHI723_00733	-0.135493	-1.09847	0.919773	Na+/alanine symporter
NTHI723_00901	0.374641	1.29652	0.919773	hypothetical protein
mdaB	0.112822	1.08134	0.919773	Modulator of drug activity B
NTHI723_01824	-0.239306	-1.18042	0.919773	hypothetical protein
bspRIM	-0.10431	-1.07498	0.919773	Modification methylase BspRI
mltF	-0.107265	-1.07718	0.919773	Membrane-bound lytic murein transglycosylase F precursor
dacB	-0.100022	-1.07179	0.919773	D-alanyl-D-alanine carboxypeptidase dacB precursor
yddA	-0.105847	-1.07613	0.919773	Inner membrane ABC transporter ATP-binding protein
NTHI723_01370	-0.112943	-1.08143	0.919773	putative transcriptional regulatory protein
NTHI723_00875	-0.852939	-1.80618	0.919773	hypothetical protein
putP	-0.101267	-1.07272	0.919773	Propionate transporter
pilE	-0.143149	-1.10431	0.919773	Pilin
cdsA	0.116047	1.08376	0.920893	Phosphatidate cytidylyltransferase
NTHI723_01779	-0.154049	-1.11269	0.920893	electron transport complex protein RnfG
brnQ	-0.11848	-1.08559	0.921281	branched-chain amino acid ABC transporter carrier protein
fabR	0.104617	1.07521	0.921281	HTH-type transcriptional repressor fabR
NTHI723_00136	-0.355199	-1.27916	0.921281	tRNA-Leu
NTHI723_01131	0.10194	1.07322	0.921281	methyltransferase, FkbM family
glpK	-0.0990317	-1.07105	0.921281	Glycerol kinase
NTHI723_01696	-0.109541	-1.07888	0.921281	triphosphoribosyl-dephospho-CoA synthase
rnfA	-0.127056	-1.09206	0.921281	Electron transport complex protein rnfA
nusB	0.0971554	1.06966	0.921281	N utilization substance protein B
fabB	0.107823	1.0776	0.921281	3-oxoacyl-[acyl-carrier-protein] synthase 1
NTHI723_00992	0.116531	1.08412	0.922161	hypothetical protein
ruvA	-0.0995261	-1.07142	0.922161	Holliday junction ATP-dependent DNA helicase RuvA
mlaA	0.0974762	1.0699	0.922161	putative phospholipid-binding lipoprotein mlaA precursor
NTHI723_00132	-0.103765	-1.07457	0.922161	hypothetical protein
ffh	0.096426	1.06912	0.922161	p48
cydD	-0.101118	-1.0726	0.922161	ATP-binding/permease protein CydD
menE	0.113825	1.08209	0.922161	2-succinylbenzoate--CoA ligase
ihfB	-0.127879	-1.09269	0.923347	Integration host factor subunit beta
arcB_2	-0.106896	-1.07691	0.923347	Aerobic respiration control sensor protein ArcB
NTHI723_00907	0.113133	1.08157	0.923347	hypothetical protein
thiL	-0.116713	-1.08426	0.923694	Thiamine-monophosphate kinase
phoP	0.0978724	1.07019	0.923694	Alkaline phosphatase synthesis transcriptional regulatory protein phoP
rsmA	-0.0933566	-1.06685	0.924786	Ribosomal RNA small subunit methyltransferase A
NTHI723_00445	-0.139208	-1.1013	0.924786	hypothetical protein
rapA	-0.108093	-1.0778	0.924786	RNA polymerase-associated protein rapA
NTHI723_01739	-0.134416	-1.09765	0.926042	manganese transport protein MntH
NTHI723_00319	-0.130041	-1.09432	0.926042	Exopolysaccharide biosynthesis protein
NTHI723_00482	-0.0985204	-1.07067	0.926176	hypothetical protein
NTHI723_01628	0.351261	1.27567	0.926176	tRNA-Cys
NTHI723_01605	-0.0997235	-1.07157	0.926176	EcoKI restriction-modification system protein HsdS
NTHI723_01455	-0.137929	-1.10032	0.926176	hypothetical protein
NTHI723_00675	0.201523	1.14991	0.926176	hypothetical protein
moeA	-0.0932891	-1.0668	0.926176	Molybdopterin molybdenumtransferase
sohB	0.104245	1.07493	0.926751	putative protease sohB
arcC1	0.126445	1.0916	0.926751	Carbamate kinase 1
NTHI723_01265	0.0948784	1.06798	0.926799	putative methyltransferase
NTHI723_00297	0.107725	1.07753	0.926799	Mg-protoporphyrin IX methyl transferase
NTHI723_00890	0.439186	1.35584	0.926799	hypothetical protein
folB	0.105704	1.07602	0.928964	Dihydroneopterin aldolase
NTHI723_00051	-0.20832	-1.15534	0.929958	putative ABC transporter ATP-binding protein
metI_1	0.10427	1.07495	0.935469	D-methionine transport system permease protein metI
potB	-0.114362	-1.0825	0.935679	Spermidine/putrescine transport system permease protein PotB
erpA	-0.12469	-1.09027	0.935679	Iron-sulfur cluster insertion protein erpA
apt	-0.0943023	-1.06755	0.935679	Adenine phosphoribosyltransferase
glmM	0.0931434	1.06669	0.935679	Phosphoglucosamine mutase
NTHI723_01766	-0.127435	-1.09235	0.935679	Polysaccharide biosynthesis protein
rpsL	-0.099303	-1.07126	0.935679	30S ribosomal protein S12
NTHI723_00568	-0.144453	-1.10531	0.935679	hypothetical protein
NTHI723_01114	0.123772	1.08958	0.935679	tRNA-Thr
rpmJ	-0.127648	-1.09251	0.935679	Ribosomal protein B
eno	0.0966647	1.0693	0.935679	Enolase
yafQ_2	0.149265	1.109	0.935679	mRNA interferase YafQ
NTHI723_01060	0.286386	1.21958	0.935679	tRNA-Ser
NTHI723_01842	-0.40564	-1.32468	0.935679	hypothetical protein
NTHI723_00583	0.098138	1.07039	0.935679	alkylhydroperoxidase AhpD family core domain protein
NTHI723_00382	0.112785	1.08131	0.935679	hypothetical protein
purC	0.122244	1.08843	0.935679	Phosphoribosylaminoimidazole-succinocarboxamide synthase
cysP	-0.116491	-1.0841	0.935679	Sulfate permease CysP
NTHI723_01120	0.090734	1.06491	0.935679	putative FKBP-type peptidyl-prolyl cis-trans isomerase
dpnA	0.298809	1.23013	0.935679	Modification methylase DpnIIB
lepB	-0.0974683	-1.06989	0.935679	Signal peptidase I
dapF	0.100564	1.07219	0.935679	Diaminopimelate epimerase
fruB	0.0925419	1.06625	0.935679	Pseudo-HPr
NTHI723_01816	-0.103474	-1.07436	0.935679	hypothetical protein
fucU	-0.2124	-1.15861	0.935679	L-fucose mutarotase
NTHI723_00188	0.130784	1.09489	0.935679	hypothetical protein
hisA	0.0901805	1.0645	0.935679	1-(5-phosphoribosyl)-5-[(5-phosphoribosylamino)methylideneamino] imidazole-4-carboxamide isomerase
NTHI723_00598	-0.087778	-1.06273	0.935679	glucosamine--fructose-6-phosphate aminotransferase
trpD	0.120343	1.08699	0.936063	Anthranilate synthase component II
NTHI723_00139	1.39838	2.63606	0.936063	hypothetical protein
coaE	0.118633	1.08571	0.936063	Dephospho-CoA kinase
eda	0.0935577	1.067	0.936063	Putative KHG/KDPG aldolase
NTHI723_01041	-1.23378	-2.35182	0.938042	hypothetical protein
NTHI723_00135	0.248086	1.18763	0.938077	hypothetical protein
lacC	-0.0874104	-1.06246	0.938077	Tagatose-6-phosphate kinase
ftnA_2	0.0979127	1.07022	0.938298	putative ferritin-1
NTHI723_01309	-0.117198	-1.08463	0.938298	putative tRNA/rRNA methyltransferase
NTHI723_00780	-0.118797	-1.08583	0.938298	hypothetical protein
NTHI723_00601	0.0859767	1.06141	0.938298	hypothetical protein
NTHI723_01771	0.11563	1.08345	0.938298	putative glycosyl transferase
NTHI723_01837	0.0921029	1.06592	0.938298	hypothetical protein
NTHI723_01126	0.0885115	1.06327	0.938298	hypothetical protein
aroA	-0.0972254	-1.06971	0.938298	3-phosphoshikimate 1-carboxyvinyltransferase
murF	-0.0941437	-1.06743	0.938298	UDP-N-acetylmuramoyl-tripeptide--D-alanyl-D-alanine ligase
holD	-0.148064	-1.10808	0.938298	DNA polymerase III subunit psi
rluC	0.0897045	1.06415	0.938298	Ribosomal large subunit pseudouridine synthase C
nqrB_2	-0.110527	-1.07962	0.938298	Na(+)-translocating NADH-quinone reductase subunit B
glpX	0.0937323	1.06713	0.938298	Fructose-1,6-bisphosphatase 1 class 2
lysU	-0.0929338	-1.06654	0.938298	Lysine--tRNA ligase, heat inducible
accB	0.112858	1.08137	0.938298	Biotin carboxyl carrier protein of acetyl-CoA carboxylase
NTHI723_00783	-0.121116	-1.08758	0.938298	hypothetical protein
NTHI723_01227	-0.0907701	-1.06494	0.938298	hypothetical protein
NTHI723_00880	0.180257	1.13309	0.938298	Mu-like prophage I protein
NTHI723_01236	-0.087465	-1.0625	0.938298	hypothetical protein
leuC	-0.118565	-1.08565	0.938298	3-isopropylmalate dehydratase large subunit
NTHI723_01591	-0.10611	-1.07632	0.938298	tRNA-Pro
tatB	-0.104972	-1.07547	0.938298	Sec-independent protein translocase protein TatB
NTHI723_00106	0.0953809	1.06835	0.938298	hypothetical protein
rnfE	-0.115874	-1.08363	0.938404	Electron transport complex protein rnfE
dsbC	0.0870923	1.06223	0.938971	Thiol:disulfide interchange protein DsbC precursor
ftsI	0.0942283	1.06749	0.938971	Peptidoglycan synthase FtsI precursor
gltS	0.0884429	1.06322	0.938971	Glutamate permease
hisF	0.0894145	1.06394	0.938971	Imidazole glycerol phosphate synthase subunit HisF
NTHI723_00489	-0.0854618	-1.06103	0.939262	anaerobic ribonucleotide reductase-activating protein
rnfB	-0.115992	-1.08372	0.939557	Nitrogen fixation protein rnfB
aphA	-0.2396	-1.18067	0.939557	Class B acid phosphatase precursor
glpE	-0.197856	-1.14699	0.940469	Thiosulfate sulfurtransferase glpE
nlpD_2	0.0827477	1.05903	0.940469	Murein hydrolase activator NlpD precursor
rimN	-0.114576	-1.08266	0.940469	t(6)A37 threonylcarbamoyladenosine biosynthesis protein RimN
rpsJ	-0.112994	-1.08147	0.940599	30S ribosomal protein S10
NTHI723_00183	-0.12663	-1.09174	0.942776	hypothetical protein
ndk	-0.0846379	-1.06042	0.943158	Nucleoside diphosphate kinase
ureR	0.0937294	1.06713	0.943158	Urease operon transcriptional activator
yigZ	-0.109518	-1.07887	0.943158	IMPACT family member yigZ
csdA	-0.0912923	-1.06532	0.943158	Cysteine sulfinate desulfinase
malP	-0.0939918	-1.06732	0.943158	Maltodextrin phosphorylase
hflD	0.102266	1.07346	0.943158	High frequency lysogenization protein HflD
dcuA	0.083369	1.05949	0.943158	Anaerobic C4-dicarboxylate transporter DcuA
copA	0.0830895	1.05928	0.943428	Copper-exporting P-type ATPase A
rebM	-0.112229	-1.0809	0.943619	Rebeccamycin O-methyltransferase
purM	0.0900878	1.06443	0.947673	Phosphoribosylformylglycinamidine cyclo-ligase
cysQ	0.0797507	1.05684	0.948737	3'(2'),5'-bisphosphate nucleotidase CysQ
NTHI723_01528	0.0861466	1.06153	0.949586	hypothetical protein
plsB	-0.0832544	-1.05941	0.949586	Glycerol-3-phosphate acyltransferase
NTHI723_01532	-0.127037	-1.09205	0.949586	hypothetical protein
tbp1	0.0924315	1.06617	0.950263	Transferrin-binding protein 1 precursor
NTHI723_00050	0.174798	1.12881	0.950263	putative ABC transporter ATP-binding proteinc
ybfF	-0.116383	-1.08401	0.950263	Esterase ybfF
ompA	0.0843463	1.06021	0.950263	Fimbrin
hpaIIM	0.165081	1.12123	0.950263	Modification methylase HpaII
NTHI723_01318	0.401129	1.32054	0.950263	hypothetical protein
rbsB	0.0868081	1.06202	0.950263	D-ribose-binding periplasmic protein precursor
gltX	0.0767487	1.05464	0.950263	Glutamate--tRNA ligase
atoE	0.141924	1.10338	0.950263	Short-chain fatty acids transporter
NTHI723_00240	0.216969	1.16229	0.951748	hypothetical protein
NTHI723_00863	0.143446	1.10454	0.951838	hypothetical protein
gsiA_3	0.101895	1.07318	0.953584	Glutathione import ATP-binding protein GsiA
NTHI723_00149	0.0886292	1.06336	0.954399	putative HTH-type transcriptional regulator
bioD1_1	-0.101069	-1.07257	0.954399	ATP-dependent dethiobiotin synthetase BioD 1
dat	0.133141	1.09668	0.956075	Diaminobutyrate--2-oxoglutarate aminotransferase
NTHI723_01400	-0.479734	-1.39449	0.956075	hypothetical protein
NTHI723_01642	0.113713	1.08201	0.956075	hypothetical protein
topA_2	0.0962009	1.06895	0.956917	DNA topoisomerase 1
miaB	0.0821563	1.0586	0.958823	(Dimethylallyl)adenosine tRNA methylthiotransferase MiaB
NTHI723_01418	-0.316329	-1.24516	0.959014	tRNA-Val
cpdB	0.0802616	1.05721	0.959014	2',3'-cyclic-nucleotide 2'-phosphodiesterase/3'-nucleotidase precursor
rpoA	-0.1073	-1.07721	0.959014	DNA-directed RNA polymerase subunit alpha
rpiA	0.0736664	1.05239	0.959014	Ribose-5-phosphate isomerase A
ssb_1	0.0748388	1.05324	0.959014	Helix-destabilizing protein
leuB	-0.102258	-1.07345	0.959014	3-isopropylmalate dehydrogenase
NTHI723_00169	0.118471	1.08558	0.959337	phage-associated protein, family
NTHI723_01583	-0.10526	-1.07569	0.959337	putative integral membrane protein
dapE	0.0792575	1.05647	0.959642	Succinyl-diaminopimelate desuccinylase
NTHI723_00348	0.0738935	1.05255	0.959838	hypothetical protein
NTHI723_01079	-0.0782588	-1.05574	0.959838	O-methyltransferase
NTHI723_00483	-0.110226	-1.0794	0.959838	Putative esterase
hslO	-0.09103	-1.06513	0.959838	Heat shock protein 33
NTHI723_00123	-0.162709	-1.11939	0.959838	hypothetical protein
nqrB_1	0.104452	1.07509	0.959838	Na(+)-translocating NADH-quinone reductase subunit B
NTHI723_00401	0.127707	1.09256	0.959838	cobalt transport protein CbiM
msbA_2	0.0749598	1.05333	0.959838	Lipid A export ATP-binding/permease protein MsbA
hisE	0.0791894	1.05642	0.959838	Phosphoribosyl-ATP pyrophosphatase
NTHI723_01457	0.0876946	1.06267	0.959838	hypothetical protein
crp_2	0.148103	1.10811	0.959838	cAMP regulatory protein
NTHI723_01589	-0.106955	-1.07695	0.959838	tRNA-Arg
NTHI723_00555	0.0709039	1.05037	0.959838	hypothetical protein
rplC	-0.0879012	-1.06282	0.959879	50S ribosomal protein L3
citF	0.0966823	1.06931	0.959879	Citrate lyase alpha chain
lpdA	-0.0817265	-1.05828	0.960143	Dihydrolipoyl dehydrogenase
mopII	0.169548	1.12471	0.960513	Molybdenum-pterin-binding protein II
frdB	0.080861	1.05765	0.960721	Fumarate reductase iron-sulfur subunit
NTHI723_01168	-0.0896924	-1.06414	0.960721	ribonuclease I
NTHI723_00323	0.0842913	1.06017	0.961696	hypothetical protein
NTHI723_01486	-0.0825315	-1.05887	0.961696	Virulence protein
norM	-0.0781249	-1.05565	0.961696	Na(+)/drug antiporter
secA	-0.08226	-1.05868	0.961696	Protein translocase subunit protein
NTHI723_01790	0.076246	1.05427	0.961696	hypothetical protein
fdnG_2	0.0711909	1.05058	0.962167	Formate dehydrogenase, nitrate-inducible, major subunit precursor
yjgA	-0.0769484	-1.05478	0.962167	x96 protein
pgl	-0.0853874	-1.06097	0.962167	6-phosphogluconolactonase
rsgA	0.069031	1.04901	0.962167	Putative ribosome biogenesis GTPase RsgA
yqjI	-0.0774682	-1.05516	0.962167	6-phosphogluconate dehydrogenase, decarboxylating 2
ppnK	0.0725288	1.05156	0.962167	putative inorganic polyphosphate/ATP-NAD kinase
NTHI723_00358	0.07315	1.05201	0.962167	hypothetical protein
cvpA	-0.0715157	-1.05082	0.962167	Pur regulon 18 kDa protein
surE	-0.0686314	-1.04872	0.962167	5'/3'-nucleotidase SurE
NTHI723_01828	-0.22645	-1.16995	0.962167	hypothetical protein
greB	0.0823412	1.05873	0.962167	Transcript cleavage factor greB
metN	-0.0694431	-1.04931	0.962167	Methionine import ATP-binding protein MetN
NTHI723_00791	0.0736299	1.05236	0.962167	hypothetical protein
typA	0.0779415	1.05551	0.962167	GTP-binding protein TypA/BipA
NTHI723_00629	0.15914	1.11662	0.962167	hypothetical protein
lst	0.0953402	1.06832	0.962167	CMP-N-acetylneuraminate-beta-galactosamide-alpha-2,3-sialyltransferase
lpp	0.0706136	1.05016	0.962167	PAL 15 kDa peptidoglycan-associated lipoprotein
NTHI723_00934	-0.108666	-1.07823	0.962167	hypothetical protein
NTHI723_01361	-0.0672564	-1.04772	0.962167	H+/gluconate symporter
rpoB	-0.097063	-1.06959	0.962167	DNA-directed RNA polymerase subunit beta
NTHI723_01100	-0.145053	-1.10577	0.962167	hypothetical protein
hsrA	0.0669673	1.04751	0.962302	High-copy suppressor of rspA
rpsO	0.0950289	1.06809	0.963925	30S ribosomal protein S15
NTHI723_01344	0.138616	1.10085	0.963925	ferredoxin-type protein
fhuC	-0.0735897	-1.05233	0.963925	Iron(3+)-hydroxamate import ATP-binding protein FhuC
NTHI723_00085	-0.103315	-1.07424	0.964181	hypothetical protein
yqaA	-0.0718994	-1.0511	0.964181	Inner membrane protein yqaA
der	0.0702658	1.04991	0.964181	GTP-binding protein EngA
secG	-0.0846221	-1.06041	0.964181	Preprotein translocase band 1 subunit
dcd	-0.0646549	-1.04583	0.964181	Deoxycytidine triphosphate deaminase
fadD	0.0655178	1.04646	0.964181	Long-chain-fatty-acid--CoA ligase
fnr	0.0780394	1.05558	0.964181	Fumarate and nitrate reduction regulatory protein
NTHI723_00868	0.141685	1.10319	0.964181	Mu-like prophage protein gp45
rpoE_2	0.0751559	1.05347	0.964181	Sigma-24
rseA	0.0780626	1.0556	0.964181	Sigma-E factor negative regulatory protein
mnmG	0.0690727	1.04904	0.964181	Glucose-inhibited division protein A
smpA	0.0690062	1.04899	0.964181	Small protein A precursor
thyA	-0.0788193	-1.05615	0.964181	Thymidylate synthase
pyrF	-0.0779771	-1.05554	0.964181	Orotidine 5'-phosphate decarboxylase
cof	0.112132	1.08082	0.964181	HMP-PP phosphatase
NTHI723_00991	0.104919	1.07543	0.964181	bifunctional antitoxin/transcriptional repressor RelB
nqrD	-0.0810388	-1.05778	0.964181	Na(+)-translocating NADH-quinone reductase subunit D
hcpC_2	-0.184684	-1.13657	0.964181	Putative beta-lactamase hcpC precursor
NTHI723_00754	0.107071	1.07704	0.964181	hypothetical protein
NTHI723_00588	0.0723499	1.05143	0.964181	hypothetical protein
phoB	0.0608229	1.04306	0.964181	Phosphate regulon transcriptional regulatory protein phoB
NTHI723_01667	0.073038	1.05193	0.964181	putative oxidoreductase
murJ	-0.0684516	-1.04859	0.964181	MurJ family protein
dsbD	0.064456	1.04569	0.964181	Thiol:disulfide interchange protein DsbD precursor
ruvB	-0.0617065	-1.0437	0.964181	Holliday junction ATP-dependent DNA helicase RuvB
ftsN	-0.0614561	-1.04352	0.964181	Cell division protein FtsN
galK	0.0883908	1.06318	0.964181	Galactokinase
NTHI723_01738	-0.0850142	-1.0607	0.964181	hypothetical protein
ftsB	0.0829645	1.05919	0.964181	Cell division protein FtsB
NTHI723_00153	-0.558955	-1.4732	0.964181	hypothetical protein
NTHI723_00674	-0.124682	-1.09027	0.964181	hypothetical protein
mglA	-0.0715837	-1.05087	0.964181	Galactose/methyl galactoside import ATP-binding protein MglA
mutS	0.0622647	1.0441	0.964181	DNA mismatch repair protein mutS
fldA	0.0657492	1.04663	0.964181	Flavodoxin-1
NTHI723_01599	-0.141347	-1.10293	0.964181	hypothetical protein
metG	0.0605278	1.04285	0.964181	Methionine--tRNA ligase
NTHI723_01173	-0.0645759	-1.04578	0.964181	hypothetical protein
NTHI723_01831	-0.146954	-1.10723	0.964181	hypothetical protein
recG	-0.0624447	-1.04423	0.964181	ATP-dependent DNA helicase recG
lptE	-0.0746635	-1.05312	0.964181	Rare lipoprotein B
NTHI723_00870	-0.179791	-1.13272	0.964181	Mu-like prophage DNA circulation protein
NTHI723_00167	-0.169533	-1.12469	0.964181	Terminase small subunit
NTHI723_01380	0.264769	1.20144	0.964181	hypothetical protein
thrA	0.0684069	1.04856	0.964181	Aspartokinase I/homoserine dehydrogenase I
NTHI723_00281	0.327306	1.25467	0.964181	phage lysis regulatory protein, LysB family
murI	-0.0840293	-1.05997	0.964181	Glutamate racemase
NTHI723_00409	0.0648114	1.04595	0.964181	hypothetical protein
pnuC	-0.062042	-1.04394	0.964181	Nicotinamide riboside transporter pnuC
tktA	-0.0636296	-1.04509	0.964181	Transketolase 1
ptsH	-0.0599705	-1.04244	0.964181	Phosphocarrier protein HPr
pta	0.0722427	1.05135	0.964181	Phosphate acetyltransferase
NTHI723_00631	-0.0612884	-1.0434	0.964181	hypothetical protein
NTHI723_00412	0.142585	1.10388	0.964181	tRNA-Gln
NTHI723_00259	-0.100597	-1.07222	0.964181	hypothetical protein
pntA	-0.0793051	-1.05651	0.964181	NAD(P) transhydrogenase subunit alpha
mleN_2	-0.0805758	-1.05744	0.964181	Malate-2H(+)/Na(+)-lactate antiporter
ppx_1	-0.0773081	-1.05505	0.964181	Exopolyphosphatase; frameshift
NTHI723_01057	-0.0604435	-1.04279	0.964181	hypothetical protein
yacG	-0.070941	-1.0504	0.964181	DNA gyrase inhibitor YacG
ldhA	-0.0599483	-1.04243	0.964181	D-lactate dehydrogenase
NTHI723_01239	-0.0590402	-1.04177	0.964181	hypothetical protein
selB	-0.0722723	-1.05137	0.964181	SelB translation factor
ppiD	0.0592885	1.04195	0.966644	Peptidyl-prolyl cis-trans isomerase D
queE	0.0789196	1.05623	0.966644	7-carboxy-7-deazaguanine synthase
xerD	-0.0593821	-1.04202	0.966644	Tyrosine recombinase XerD
NTHI723_00755	-0.0586506	-1.04149	0.966644	hypothetical protein
nqrE	0.0774974	1.05519	0.966644	Na(+)-translocating NADH-quinone reductase subunit E
pppA	-0.240809	-1.18166	0.966644	Leader peptidase pppA
mrp	0.0595498	1.04214	0.967402	ATP-binding protein involved in chromosome partitioning
metK	-0.0577549	-1.04084	0.967402	S-adenosylmethionine synthase
sbcB	0.058997	1.04174	0.967402	Exodeoxyribonuclease I
truD	0.0597739	1.0423	0.967402	tRNA pseudouridine synthase D
citD	-0.0794781	-1.05664	0.967402	Citrate lyase gamma chain
ftsW	-0.0664235	-1.04712	0.970543	Cell division protein FtsW
NTHI723_00969	-0.0822189	-1.05865	0.97356	hypothetical protein
guaB	0.0585455	1.04142	0.97356	Inosine-5'-monophosphate dehydrogenase
NTHI723_01282	0.609122	1.52533	0.97356	pyridoxal kinase
NTHI723_00302	-0.106015	-1.07625	0.97356	vancomycin high temperature exclusion protein
NTHI723_01415	0.0633083	1.04486	0.976766	hypothetical protein
citE	0.0591821	1.04187	0.976766	Citrate lyase subunit beta
rsmB	0.0638162	1.04523	0.976766	Ribosomal RNA small subunit methyltransferase B
pheT	-0.0713843	-1.05072	0.976766	Phenylalanine--tRNA ligase beta subunit
lptA	0.054258	1.03832	0.976766	Lipopolysaccharide export system protein lptA precursor
NTHI723_00292	0.071669	1.05093	0.976766	Putative NAD(P)H nitroreductase
NTHI723_00541	0.0525824	1.03712	0.976766	hypothetical protein
NTHI723_01237	0.0788193	1.05615	0.976766	hypothetical protein
mtr_2	0.0647736	1.04592	0.976766	Tryptophan permease
NTHI723_00158	-0.0798336	-1.0569	0.976766	hypothetical protein
metQ	0.0686552	1.04874	0.976766	28 kDa outer membrane protein
NTHI723_00205	-0.0507901	-1.03583	0.976766	HaeII restriction endonuclease
NTHI723_01743	-0.116725	-1.08427	0.976766	hypothetical protein
rng	-0.0857527	-1.06124	0.976766	Ribonuclease G
nusA	0.0645475	1.04576	0.976766	N utilization substance protein A
hxuA_3	0.067948	1.04822	0.976766	Heme:hemopexin utilization protein A
rluD	-0.0522489	-1.03688	0.976766	Ribosomal large subunit pseudouridine synthase D
hxuB	-0.094162	-1.06745	0.976766	heme/hemopexin transporter protein
siaT_2	0.0611064	1.04327	0.976766	Neu5Ac permease
NTHI723_00682	-0.0906531	-1.06485	0.976766	hypothetical protein
NTHI723_00879	0.122717	1.08878	0.976766	Mu-like prophage major head subunit gpT
NTHI723_00377	0.101462	1.07286	0.976766	hypothetical protein
atoD	-0.124191	-1.0899	0.976766	Acetate CoA-transferase subunit alpha
ftsP	-0.0510805	-1.03604	0.976766	Cell division protein FtsP precursor
bioA	0.054285	1.03834	0.976766	Adenosylmethionine-8-amino-7-oxononanoate aminotransferase
yjjP	0.0969778	1.06953	0.976766	Inner membrane protein YjjP
NTHI723_00861	-0.106057	-1.07628	0.976766	Mu-like prophage protein Com
pstS	0.0701446	1.04982	0.976766	Phosphate-binding protein pstS precursor
NTHI723_00866	0.201851	1.15017	0.976766	hypothetical protein
NTHI723_01171	0.0513114	1.03621	0.976766	lipopolysaccharide core biosynthesis protein
NTHI723_01749	0.14297	1.10418	0.976766	tRNA-Gly
obgE	-0.0533989	-1.03771	0.976766	GTP-binding protein Obg
ykgB	-0.0503289	-1.0355	0.976766	Inner membrane protein ykgB
metJ	-0.0619805	-1.0439	0.976766	Met regulon regulatory protein metJ
ureA	-0.0847131	-1.06048	0.976766	Urease subunit gamma
lpxH	-0.0911314	-1.06521	0.976766	UDP-2,3-diacylglucosamine hydrolase
NTHI723_01833	0.174787	1.1288	0.976766	hypothetical protein
NTHI723_00872	-0.0744405	-1.05295	0.976766	hypothetical protein
lptC	0.0609527	1.04315	0.976766	Lipopolysaccharide export system protein lptC
glgX	-0.0532949	-1.03763	0.976766	Glycogen debranching enzyme
lolE	-0.0507846	-1.03583	0.976766	Lipoprotein-releasing system transmembrane protein lolE
NTHI723_01626	0.186527	1.13802	0.976766	tRNA-Lys
rsmC	0.0561107	1.03966	0.976766	Ribosomal RNA small subunit methyltransferase C
mleN_1	0.0654227	1.04639	0.976766	Malate-2H(+)/Na(+)-lactate antiporter
purE	-0.0495661	-1.03495	0.976766	N5-carboxyaminoimidazole ribonucleotide mutase
rpsQ	-0.072605	-1.05161	0.976916	30S ribosomal protein S17
yabJ	-0.0626477	-1.04438	0.976916	Enamine/imine deaminase
folP	0.0477004	1.03362	0.976916	Dihydropteroate synthase
serA	0.0552486	1.03904	0.977893	D-3-phosphoglycerate dehydrogenase
glmZ	0.0501741	1.03539	0.978816	GlmZ (sRNA)-inactivating NTPase
NTHI723_01258	-0.0453704	-1.03195	0.978816	hypothetical protein
fabI	0.0471302	1.03321	0.982598	Enoyl-[acyl-carrier-protein] reductase [NADH] FabI
NTHI723_00090	0.0465706	1.03281	0.982598	RNA-binding protein
NTHI723_00313	0.0762238	1.05425	0.984377	ABC-type uncharacterized transport system, periplasmic component
glgA	-0.0459096	-1.03233	0.984377	Glycogen synthase
hisS	-0.0533297	-1.03766	0.984377	Histidine--tRNA ligase
NTHI723_01381	0.076931	1.05477	0.984377	hypothetical protein
cysS	0.0449293	1.03163	0.984377	Cysteine--tRNA ligase
NTHI723_01000	-0.0818562	-1.05838	0.984377	hypothetical protein
NTHI723_00380	-0.0580102	-1.04103	0.984377	putative low-complexity protein
tag	-0.0572978	-1.04052	0.98453	DNA-3-methyladenine glycosylase 1
mobA	0.0857415	1.06123	0.98453	Molybdenum cofactor guanylyltransferase protein
NTHI723_01423	0.153129	1.11198	0.98453	tRNA-Ala
rplO	-0.077982	-1.05554	0.98453	50S ribosomal protein L15
NTHI723_00762	-0.054279	-1.03834	0.987961	hypothetical protein
lpxC	0.0438956	1.03089	0.988023	UDP-3-O-[3-hydroxymyristoyl] N-acetylglucosamine deacetylase
mlaE	0.0459138	1.03234	0.988023	putative phospholipid ABC transporter permease protein mlaE
NTHI723_00155	-0.22361	-1.16765	0.988023	hypothetical protein
topA_1	0.0472985	1.03333	0.988314	DNA topoisomerase 1
nhaA	0.0461536	1.03251	0.988314	Sodium/proton antiporter nhaA
exbB	-0.0437619	-1.0308	0.988314	Biopolymer transport protein exbB
NTHI723_00274	0.0438744	1.03088	0.988314	hypothetical protein
NTHI723_00700	0.044357	1.03122	0.988314	Outer membrane protein 26 precursor
NTHI723_00963	0.0519264	1.03665	0.988314	Shikimate 5-dehydrogenase-like protein
NTHI723_01659	0.0456234	1.03213	0.988314	hypothetical protein
gyrA	-0.0439858	-1.03096	0.988314	DNA gyrase subunit A
uxaC	0.0443558	1.03122	0.988314	Uronate isomerase
NTHI723_00873	0.120117	1.08682	0.988314	hypothetical protein
NTHI723_00307	0.0503346	1.03551	0.988314	hypothetical protein
NTHI723_01731	-0.158516	-1.11614	0.988314	putative membrane protein
ilvG	-0.0425318	-1.02992	0.988314	Acetolactate synthase isozyme 2 large subunit
NTHI723_01482	-0.075972	-1.05407	0.988314	Uracil DNA glycosylase superfamily protein
NTHI723_00651	0.044152	1.03108	0.988314	HIT-like protein
ftsH	-0.0439868	-1.03096	0.988314	ATP-dependent zinc metalloprotease FtsH
mazG	0.0427847	1.0301	0.988314	Nucleoside triphosphate pyrophosphohydrolase
tbpB	-0.0630232	-1.04465	0.988314	Transferrin-binding protein 2 precursor
nanK	-0.0479029	-1.03376	0.988314	N-acetylmannosamine kinase
NTHI723_00850	-0.125238	-1.09069	0.988314	tRNA-Phe
rpoC	0.0580911	1.04109	0.988314	DNA-directed RNA polymerase subunit beta'
gmhB	0.0423864	1.02982	0.988314	D,D-heptose 1,7-bisphosphate phosphatase
NTHI723_01544	0.042288	1.02975	0.988314	hypothetical protein
fruA	-0.0442113	-1.03112	0.988314	EIIBC-Fru
tyrA	-0.0456156	-1.03212	0.988314	T-protein
NTHI723_00485	0.039133	1.0275	0.988881	hypothetical protein
hsdR_2	0.0388601	1.0273	0.989962	Type I restriction enzyme R protein
NTHI723_00121	0.102753	1.07382	0.992084	hypothetical protein
proA	0.0379727	1.02667	0.992527	Gamma-glutamyl phosphate reductase
lolA	0.0409996	1.02883	0.992527	Outer-membrane lipoprotein carrier protein
lspA	-0.0380554	-1.02673	0.992527	Lipoprotein signal peptidase
NTHI723_00168	-0.0921149	-1.06593	0.992527	hypothetical protein
murD	0.0405173	1.02848	0.992527	UDP-N-acetylmuramoylalanine--D-glutamate ligase
NTHI723_00211	-0.0790734	-1.05634	0.992527	TonB-dependent Receptor Plug Domain protein
pgpA	0.0452027	1.03183	0.992527	Phosphatidylglycerophosphatase A
trpB	0.0419035	1.02947	0.992527	Tryptophan synthase beta chain
hypC	0.162695	1.11938	0.992527	Hydrogenase isoenzymes formation protein hypC
NTHI723_01456	-0.141448	-1.10301	0.992527	selenium metabolism protein YedF
NTHI723_01094	0.053411	1.03772	0.992527	hypothetical protein
NTHI723_01808	-0.0506222	-1.03571	0.992527	hypothetical protein
grpE	0.0368917	1.0259	0.992527	Heat shock protein B25.3
NTHI723_00037	-0.0386015	-1.02712	0.993653	carboxylate/amino acid/amine transporter
dtd	-0.0367486	-1.0258	0.993653	D-tyrosyl-tRNA(Tyr) deacylase
NTHI723_01388	0.0622176	1.04407	0.993653	hypothetical protein
NTHI723_00067	-0.0515906	-1.03641	0.993653	Putative 5'(3')-deoxyribonucleotidase
NTHI723_00660	0.0734067	1.0522	0.993653	hypothetical protein
seqA	0.0492857	1.03475	0.993653	Negative modulator of initiation of replication
NTHI723_00201	0.0410135	1.02884	0.993653	EamA-like transporter family protein
znuA	0.0398543	1.02801	0.993653	High-affinity zinc uptake system protein znuA precursor
NTHI723_00857	-0.0442159	-1.03112	0.993653	hypothetical protein
yiaM	-0.107618	-1.07745	0.993653	2,3-diketo-L-gulonate TRAP transporter small permease protein yiaM
NTHI723_01796	0.0370583	1.02602	0.994334	hypothetical protein
NTHI723_00689	0.0383428	1.02693	0.994385	hypothetical protein
NTHI723_00298	0.125809	1.09112	0.994385	hypothetical protein
hsdS	0.0422663	1.02973	0.994385	Type I restriction enzyme EcoKI specificity protein
NTHI723_00164	-0.0786766	-1.05605	0.994385	putative chitinase
NTHI723_00180	-0.0382607	-1.02688	0.994385	hypothetical protein
tpiA	-0.0345362	-1.02423	0.994385	Triosephosphate isomerase
prfB	-0.0342885	-1.02405	0.994385	Peptide chain release factor 2
murB	0.0409214	1.02877	0.994385	UDP-N-acetylenolpyruvoylglucosamine reductase
NTHI723_01618	0.0822716	1.05868	0.994385	GntP family permease
rplU	-0.0382399	-1.02686	0.994385	50S ribosomal protein L21
lldP	-0.0380152	-1.0267	0.994385	L-lactate permease
cynR_2	0.0362662	1.02546	0.994385	Cyn operon transcriptional activator
argR	0.0354098	1.02485	0.994385	Arginine repressor
kefC	0.0340338	1.02387	0.994385	K(+)/H(+) antiporter
pepN	0.0326375	1.02288	0.994385	Aminopeptidase N
pheA	-0.0346025	-1.02427	0.994385	P-protein
NTHI723_01022	0.0540894	1.0382	0.994385	hypothetical protein
pheS	0.0341716	1.02397	0.994385	Phenylalanine--tRNA ligase alpha subunit
NTHI723_00858	-0.0593863	-1.04202	0.995004	Glycosyltransferase family 25 (LPS biosynthesis protein)
nqrF	-0.0432937	-1.03046	0.995004	Na(+)-translocating NADH-quinone reductase subunit F
rfaQ	0.0357422	1.02508	0.995004	Lipopolysaccharide core heptosyltransferase rfaQ
NTHI723_00865	-0.207742	-1.15488	0.995004	hypothetical protein
NTHI723_01464	-0.120017	-1.08675	0.995004	hypothetical protein
acpP	-0.0348174	-1.02443	0.995004	Acyl carrier protein
cdaR	0.0387915	1.02725	0.995004	Sugar diacid regulator
NTHI723_00869	0.0632597	1.04482	0.995109	Mu-like prophage tail protein gpP
NTHI723_01641	0.0590989	1.04181	0.995844	hypothetical protein
cobB_1	0.0339639	1.02382	0.995844	NAD-dependent deacetylase
rbsC	0.0428598	1.03015	0.995844	Ribose transport system permease protein rbsC
nqrC	0.0425489	1.02993	0.995845	Na(+)-translocating NADH-quinone reductase subunit C
yohK	0.0740249	1.05265	0.996152	Inner membrane protein yohK
lepA	-0.0377299	-1.0265	0.996315	Elongation factor 4
bioD1_2	-0.0348103	-1.02442	0.997444	ATP-dependent dethiobiotin synthetase BioD 1
NTHI723_00938	-0.0303875	-1.02129	0.998414	hypothetical protein
NTHI723_00849	0.118352	1.08549	0.998414	tRNA-Asn
NTHI723_00927	0.0991112	1.07111	0.998414	hypothetical protein
NTHI723_00597	-0.0788709	-1.05619	0.998414	hypothetical protein
NTHI723_01072	0.236103	1.17781	1	hypothetical protein
tufA_2	0.0396505	1.02786	1	Elongation factor Tu protein
NTHI723_01818	0.0319291	1.02238	1	hypothetical protein
trmB	0.0291508	1.02041	1	tRNA (guanine-N(7)-)-methyltransferase
NTHI723_01038	-0.0483321	-1.03407	1	putative capsule biosynthesis protein
hslR	-0.0407751	-1.02867	1	Heat shock protein 15
glmU	-0.0274108	-1.01918	1	Bifunctional protein GlmU
NTHI723_00690	0.0324837	1.02277	1	hypothetical protein
pfkA	-0.0279623	-1.01957	1	6-phosphofructokinase isozyme 1
NTHI723_00823	0.0398638	1.02802	1	hypothetical protein
htrB	0.0264864	1.01853	1	Lipid A biosynthesis lauroyl acyltransferase
asnC	0.0278873	1.01952	1	Regulatory protein AsnC
ascD	-0.0566569	-1.04005	1	CDP-6-deoxy-L-threo-D-glycero-4-hexulose-3-dehydrase reductase
leuA	0.0290895	1.02037	1	2-isopropylmalate synthase
rluE	-0.0344622	-1.02417	1	Ribosomal large subunit pseudouridine synthase E
NTHI723_00286	-0.229436	-1.17238	1	Phage small terminase subunit
glyS	0.0274484	1.01921	1	Glycine--tRNA ligase beta subunit
mutL	-0.0262508	-1.01836	1	DNA mismatch repair protein mutL
secE	-0.0262657	-1.01837	1	Preprotein translocase subunit SecE
accA	0.0259579	1.01816	1	Acetyl-coenzyme A carboxylase carboxyl transferase subunit alpha
kdkA	0.0249318	1.01743	1	3-deoxy-D-manno-octulosonic acid kinase
NTHI723_00315	-0.0962981	-1.06903	1	tRNA-Asn
sspA	-0.0239595	-1.01675	1	Stringent starvation protein A
dsbA_2	-0.030363	-1.02127	1	Thiol:disulfide interchange protein DsbA precursor
NTHI723_00322	-0.0320008	-1.02243	1	hypothetical protein
hxuC_2	0.0314421	1.02203	1	Heme/hemopexin utilization protein C precursor
NTHI723_01838	0.0415743	1.02924	1	hypothetical protein
NTHI723_01608	-0.0258944	-1.01811	1	hypothetical protein
ttcA	0.0243367	1.01701	1	tRNA 2-thiocytidine biosynthesis protein TtcA
alr	-0.0281508	-1.0197	1	Alanine racemase, biosynthetic
dcuB	0.0226741	1.01584	1	Anaerobic C4-dicarboxylate transporter DcuB
stp	0.0449757	1.03167	1	Serine/threonine phosphatase stp
lrp_2	-0.0246189	-1.01721	1	Leucine-responsive regulatory protein
yhbX	-0.0269038	-1.01882	1	Putative phosphoethanolamine transferase yhbX
rsmG	-0.027077	-1.01895	1	Ribosomal RNA small subunit methyltransferase G
nrdA	-0.0228678	-1.01598	1	Ribonucleoside-diphosphate reductase 1 subunit alpha
aceF	-0.0279999	-1.0196	1	Dihydrolipoyllysine-residue acetyltransferase component of pyruvate dehydrogenase complex
lpxA	-0.0227499	-1.01589	1	Acyl-[acyl-carrier-protein]--UDP-N-acetylglucosamine O-acyltransferase
grxA	-0.0236075	-1.0165	1	Glutaredoxin-1
ydjH	-0.0280144	-1.01961	1	putative sugar kinase ydjH
gmk	0.0242153	1.01693	1	Guanylate kinase
ftsK_2	0.0212086	1.01481	1	DNA translocase FtsK
pykA	-0.0235529	-1.01646	1	Pyruvate kinase II
NTHI723_00802	-0.0340784	-1.0239	1	Sulfite exporter TauE/SafE
comM	0.0292271	1.02047	1	Competence protein ComM
NTHI723_00878	-0.156692	-1.11473	1	hypothetical protein
tolQ	-0.0205703	-1.01436	1	colicin uptake protein
hcpD	-0.0870945	-1.06223	1	Putative beta-lactamase hcpD precursor
vapD	0.0241755	1.0169	1	Virulence-associated protein D
sstT	-0.0209823	-1.01465	1	Na(+)/serine-threonine symporter
NTHI723_00337	-0.025986	-1.01818	1	hypothetical protein
rsmH	0.0198982	1.01389	1	Ribosomal RNA small subunit methyltransferase H
mraY	0.0240509	1.01681	1	Phospho-N-acetylmuramoyl-pentapeptide-transferase
fucP	-0.0363322	-1.0255	1	L-fucose permease
mreB	-0.0196316	-1.0137	1	Rod shape-determining protein MreB
NTHI723_00048	0.0945043	1.0677	1	hypothetical protein
NTHI723_00160	0.0431222	1.03034	1	P63C domain protein
NTHI723_01815	-0.188792	-1.13981	1	putative transcriptional regulator
recN	-0.0312023	-1.02186	1	Recombination protein N
ureE	0.0228809	1.01599	1	Urease accessory protein UreE
NTHI723_00251	-0.0260251	-1.0182	1	hypothetical protein
mepA	0.0203239	1.01419	1	Penicillin-insensitive murein endopeptidase precursor
NTHI723_01551	-0.0324183	-1.02273	1	holo-(acyl carrier protein) synthase 2
NTHI723_01417	-0.0186539	-1.01301	1	Phosphoglycerol transferase, alkaline phosphatase superfamily
NTHI723_01600	0.0363857	1.02554	1	hypothetical protein
cysB	0.0234522	1.01639	1	Cys regulon transcriptional activator
NTHI723_00449	-0.0181964	-1.01269	1	hypothetical protein
yafQ_1	-0.0445094	-1.03133	1	mRNA interferase YafQ
ftsE	-0.0188357	-1.01314	1	Cell division ATP-binding protein FtsE
ispB	-0.0199067	-1.01389	1	Octaprenyl-diphosphate synthase
NTHI723_00015	0.0230602	1.01611	1	RDD family protein
NTHI723_00881	0.0196625	1.01372	1	Mu-like prophage protein gpG
moeB	-0.0221812	-1.01549	1	Molybdopterin-synthase adenylyltransferase
NTHI723_01839	0.0941134	1.06741	1	RNA polymerase sigma factor
NTHI723_00381	0.0247604	1.01731	1	DoxX
prfC	0.020068	1.01401	1	Peptide chain release factor 3
lptD	-0.0164187	-1.01145	1	LPS-assembly protein LptD
gsiA_4	0.0209038	1.01459	1	Glutathione import ATP-binding protein GsiA
NTHI723_01715	-0.0167796	-1.0117	1	hypothetical protein
glnS	0.0172758	1.01205	1	Glutamine--tRNA ligase
NTHI723_01006	-0.0168424	-1.01174	1	hypothetical protein
yfiC	-0.0291359	-1.0204	1	tRNA1(Val) (adenine(37)-N6)-methyltransferase
argS	0.0167723	1.01169	1	Arginine--tRNA ligase
citC	0.0188844	1.01318	1	[Citrate [pro-3S]-lyase] ligase
djlA	-0.0166265	-1.01159	1	DnaJ-like protein DjlA
dapB	-0.0157389	-1.01097	1	Dihydrodipicolinate reductase
NTHI723_00105	-0.0269274	-1.01884	1	hypothetical protein
NTHI723_01607	0.01587	1.01106	1	putative type I restriction enzymeP M protein
cysE	-0.016879	-1.01177	1	Serine acetyltransferase
prs	0.0193524	1.0135	1	Ribose-phosphate pyrophosphokinase
ung	-0.0179388	-1.01251	1	Uracil-DNA glycosylase
xylB	0.0166978	1.01164	1	Xylulose kinase
parC	-0.0135608	-1.00944	1	DNA topoisomerase 4 subunit A
polA	-0.0133417	-1.00929	1	DNA polymerase I
NTHI723_00874	-0.0444325	-1.03128	1	Mu-like prophage tail sheath protein gpL
NTHI723_00594	-0.0218664	-1.01527	1	B12-dependent methionine synthase
rpsP	-0.0161385	-1.01125	1	30S ribosomal protein S16
fucA	-0.0453548	-1.03194	1	L-fuculose phosphate aldolase
rbsK	-0.0155338	-1.01083	1	Ribokinase
ygdK	-0.0229759	-1.01605	1	putative sufE-like protein ygdK
ybhI	0.0127042	1.00884	1	Inner membrane protein ybhI
NTHI723_01461	0.0171067	1.01193	1	hypothetical protein
rseP	-0.0114467	-1.00797	1	Regulator of sigma E protease
dinG	0.0100544	1.00699	1	putative ATP-dependent helicase dinG
ogt	0.0134002	1.00933	1	Methylated-DNA--protein-cysteine methyltransferase, constitutive
NTHI723_00656	-0.015759	-1.01098	1	hypothetical protein
NTHI723_01713	0.0116903	1.00814	1	formate dehydrogenase accessory protein
amiB	0.0132751	1.00924	1	N-acetylmuramoyl-L-alanine amidase AmiB precursor
yebS	-0.0128201	-1.00893	1	Inner membrane protein yebS
NTHI723_00004	-0.0662086	-1.04696	1	hypothetical protein
rlmE	-0.0128983	-1.00898	1	Ribosomal RNA large subunit methyltransferase E
cydA	0.0102344	1.00712	1	Cytochrome d ubiquinol oxidase subunit 1
truA	0.0097773	1.0068	1	tRNA pseudouridine synthase A
yciB	-0.00960878	-1.00668	1	putative intracellular septation protein A
piiC	-0.0173146	-1.01207	1	Outer membrane protein P.IIC precursor
NTHI723_01319	0.0134226	1.00935	1	hypothetical protein
mlaD	0.00966814	1.00672	1	putative phospholipid ABC transporter-binding protein mlaD
tig	0.00917723	1.00638	1	Trigger factor
potD_1	0.018451	1.01287	1	Spermidine/putrescine-binding periplasmic protein precursor
frdC	-0.0086962	-1.00605	1	Fumarate reductase 15 kDa hydrophobic protein
matP	-0.0124653	-1.00868	1	Macrodomain Ter protein
NTHI723_00250	-0.00795747	-1.00553	1	putative nucleotidyltransferase
yqgF	0.0151549	1.01056	1	Putative Holliday junction resolvase
NTHI723_01746	0.00766633	1.00533	1	PII uridylyl-transferase
yfiH	0.0115787	1.00806	1	Laccase domain protein yfiH
yaeT	-0.00699785	-1.00486	1	Omp85
thiI	-0.00647356	-1.0045	1	tRNA sulfurtransferase
lgt	0.00844058	1.00587	1	Prolipoprotein diacylglyceryl transferase
menA	-0.00621762	-1.00432	1	1,4-dihydroxy-2-naphthoate octaprenyltransferase
ppc	-0.00760775	-1.00529	1	Phosphoenolpyruvate carboxylase
rpsA	0.0064291	1.00447	1	30S ribosomal protein S1
rnr	-0.00526416	-1.00366	1	Ribonuclease R
glpC	0.00570642	1.00396	1	Anaerobic glycerol-3-phosphate dehydrogenase subunit C
pabB	0.0063775	1.00443	1	Para-aminobenzoate synthase component 1
NTHI723_00906	-0.015312	-1.01067	1	putative secretion ATPase, PEP-CTERM locus subfamily
mutY	0.00445876	1.0031	1	A/G-specific adenine glycosylase
NTHI723_01463	-0.00509072	-1.00353	1	hypothetical protein
rsuA	-0.00469238	-1.00326	1	Ribosomal small subunit pseudouridine synthase A
NTHI723_00006	-0.00397052	-1.00276	1	hypothetical protein
dnaJ	0.00327685	1.00227	1	Heat shock protein J
alaS	0.0031389	1.00218	1	Alanine--tRNA ligase
mukB	-0.00306304	-1.00213	1	Structural maintenance of chromosome-related protein
NTHI723_00734	-0.00249441	-1.00173	1	hypothetical protein
frr	-0.00255803	-1.00177	1	Ribosome-releasing factor
gspA_3	-0.012359	-1.0086	1	General stress protein A
NTHI723_00395	0.00428714	1.00298	1	hypothetical protein
panF	0.00249895	1.00173	1	Pantothenate permease
degS	-0.00236074	-1.00164	1	Serine endoprotease DegS precursor
prc	0.00184539	1.00128	1	Tail-specific protease precursor
tsaA	-0.00118494	-1.00082	1	putative peroxiredoxin
cpdA	-0.00135296	-1.00094	1	3',5'-cyclic adenosine monophosphate phosphodiesterase CpdA
mutM	0.00168567	1.00117	1	Formamidopyrimidine-DNA glycosylase
hisB	-0.00189177	-1.00131	1	Histidine biosynthesis bifunctional protein hisB
arfA	-0.00174811	-1.00121	1	Alternative ribosome-rescue factor A
NTHI723_00310	-7.83818e-05	-1.00005	1	putative ABC transporter ATP-binding protein
NTHI723_00877	0.0795322	1.05668	1	Mu-like prophage protein gp36
NTHI723_00876	0.0263948	1.01846	1	Mu-like prophage protein gp37
NTHI723_01844	-0.234855	-1.17679	1	hypothetical protein
NTHI723_00885	-0.403664	-1.32286	1	hypothetical protein
NTHI723_00960	-0.0928103	-1.06645	1	tRNA-Pro
NTHI723_01307	-0.0676606	-1.04802	1	tRNA-Lys
NTHI723_01441	0.0118013	1.00821	1	tRNA-Ser
NTHI723_00971	-0.727842	-1.65616	1	tRNA-Asp
NTHI723_00284	-0.419381	-1.33735	1	Phage Tail Protein X
NTHI723_00172	-0.244857	-1.18497	1	hypothetical protein
NTHI723_00889	-0.173747	-1.12798	1	hypothetical protein
NTHI723_00892	-0.165282	-1.12139	1	hypothetical protein
NTHI723_01867	-0.112836	-1.08135	1	Phage-related protein
NTHI723_00672	0.106714	1.07677	1	hypothetical protein
NTHI723_00152	-0.0761437	-1.0542	1	putative phage-encoded protein
NTHI723_00282	0.0714431	1.05077	1	Phage-related lysozyme (muraminidase)
NTHI723_01042	0.0705785	1.05014	1	hypothetical protein
NTHI723_00270	-0.0605437	-1.04286	1	Phage P2 baseplate assembly protein gpV
NTHI723_01850	0.0563669	1.03984	1	tRNA-Trp
NTHI723_00290	-0.0520123	-1.03671	1	phage portal protein, PBSX family
NTHI723_00154	0.046969	1.03309	1	Replication protein P
NTHI723_00262	-0.0432576	-1.03044	1	hypothetical protein
NTHI723_00264	-0.0244693	-1.01711	1	hypothetical protein
NTHI723_00884	-0.0116716	-1.00812	1	hypothetical protein
gpt_1	-0.0107834	-1.0075	1	Xanthine phosphoribosyltransferase
NTHI723_01840	-0.00891258	-1.0062	1	Bacteriophage Lambda NinG protein
NTHI723_01037	-0.00879139	-1.00611	1	putative capsule biosynthesis protein
NTHI723_00859	-0.00717695	-1.00499	1	hypothetical protein
sapB_1	0.00431593	1.003	1	Peptide transport system permease protein sapB
NTHI723_01829	0.00374223	1.0026	1	hypothetical protein
pyrR	0.00280437	1.00195	1	Bifunctional protein pyrR
ureB	0.00273735	1.0019	1	Urease subunit beta
menH	-0.00202121	-1.0014	1	2-succinyl-6-hydroxy-2,4-cyclohexadiene-1-carboxylate synthase
NTHI723_00275	-0.00159457	-1.00111	1	Phage-related protein
ureC	0.000672126	1.00047	1	Urease subunit alpha
NTHI723_00351	0.000566204	1.00039	1	hypothetical protein
gcp	0.000328869	1.00023	1	t(6)A37 threonylcarbamoyladenosine biosynthesis protein
NTHI723_01732	-0.00032584	-1.00023	1	hypothetical protein
dmlR	-0.000229219	-1.00016	1	D-malate degradation protein R
NTHI723_00008	0	1	1	hypothetical protein
NTHI723_00012	0	1	1	hypothetical protein
NTHI723_00940	0	1	1	5S ribosomal RNA
NTHI723_00941	0	1	1	23S ribosomal RNA
NTHI723_00942	0	1	1	tRNA-Ala
NTHI723_00943	0	1	1	tRNA-Ile
NTHI723_00944	0	1	1	16S ribosomal RNA
NTHI723_00972	0	1	1	5S ribosomal RNA
NTHI723_00973	0	1	1	5S ribosomal RNA
NTHI723_00974	0	1	1	23S ribosomal RNA
NTHI723_00975	0	1	1	tRNA-Ala
NTHI723_00976	0	1	1	tRNA-Ile
NTHI723_00977	0	1	1	16S ribosomal RNA
NTHI723_01095	0	1	1	16S ribosomal RNA
NTHI723_01097	0	1	1	23S ribosomal RNA
NTHI723_01098	0	1	1	5S ribosomal RNA
NTHI723_01478	0	1	1	16S ribosomal RNA
NTHI723_01479	0	1	1	tRNA-Glu
NTHI723_01480	0	1	1	23S ribosomal RNA
NTHI723_01481	0	1	1	5S ribosomal RNA
NTHI723_01592	0	1	1	16S ribosomal RNA
NTHI723_01593	0	1	1	tRNA-Glu
NTHI723_01594	0	1	1	23S ribosomal RNA
NTHI723_01595	0	1	1	5S ribosomal RNA
NTHI723_01724	0	1	1	16S ribosomal RNA
NTHI723_01725	0	1	1	tRNA-Ile
NTHI723_01726	0	1	1	tRNA-Ala
NTHI723_01727	0	1	1	23S ribosomal RNA
NTHI723_01728	0	1	1	5S ribosomal RNA
NTHI723_01843	0	1	1	Replication protein P
hmw2B	0	1	1	adhesin translocation protein
hxuB_1	0	1	1	Heme/hemopexin transporter protein huxB precursor

## Sheet: control alignment counts
Hflu_simple8-27				Franciella1819C
total reads	4834806			total reads	5484260
unmapped	49302	0.0101973		unmapped	39711	0.0072409
H. flu 86				F. novicida
mapped	4710245	0.974237		mapped	5266735	0.960336
low-qual mapped	25978	0.00537312		low-qual mapped	129256	0.0235685
ribosomal mapped	49281	0.010193		ribosomal mapped	48558	0.00885407

## Sheet: uq
gene	ON RPKM	OFF RPKM	ON Vs OFF FC
NTHI723_01859	227.004	50.9106	-4.46
NTHI723_00276	63.5228	16.5678	-3.83
NTHI723_01862	231.472	69.1172	-3.35
hxuA_1	10888	3441.08	-3.16
NTHI723_01861	284.917	91.626	-3.11
modA2	610.82	205.048	-2.98
NTHI723_01863	389.078	133.877	-2.91
NTHI723_00150	80.9522	27.9483	-2.9
ssuC	103.344	248.954	2.41
yhjE_1	1027.79	2440.98	2.37
fis	1348.49	568.948	-2.37
NTHI723_00138	33.4308	14.1576	-2.36
NTHI723_00891	10.2896	24.2455	2.36
glxK	5682.11	2437.09	-2.33
NTHI723_00904	66.8696	154.808	2.32
NTHI723_00144	464.388	1071.27	2.31
NTHI723_01331	445.397	1006.27	2.26
dmsD	642.358	1441.38	2.24
NTHI723_00867	21.2103	9.4853	-2.24
thiE	1376.17	3049.33	2.22
NTHI723_00285	14.073	6.3943	-2.2
gsiA_5	1670.7	763.85	-2.19
NTHI723_00165	51.0622	23.5401	-2.17
NTHI723_01856	45.0983	21.1444	-2.13
ccmE	2347.17	5002.42	2.13
clpP2	224.119	105.176	-2.13
NTHI723_01832	147.381	69.2723	-2.13
yidD	271.052	127.712	-2.12
NTHI723_01096	771.254	365.75	-2.11
NTHI723_00269	21.5957	10.3005	-2.1
NTHI723_00278	10.7932	22.6263	2.1
NTHI723_00970	137.96	65.8649	-2.09
dmsA	2089.41	4337.33	2.08
thiM	3425.74	7084.5	2.07
NTHI723_00161	102.88	49.8277	-2.06
dmsC	666.346	1362.33	2.04
NTHI723_00593	177.223	358.361	2.02
NTHI723_01834	193.568	390.395	2.02
clpB	1044.44	2091.15	2
NTHI723_00573	1935.39	3834.64	1.98
NTHI723_00581	784.753	396.618	-1.98
fdoH_1	855.245	1690.86	1.98
NTHI723_01853	176.421	89.4137	-1.97
NTHI723_00288	32.4541	16.5007	-1.97
NTHI723_00309	75.2234	38.2607	-1.97
ftsK_1	120.21	61.1444	-1.97
hgpA	398.285	778.112	1.95
NTHI723_01633	45.8706	23.5727	-1.95
mreD	121.562	62.8694	-1.93
NTHI723_00887	18.1166	34.7178	1.92
NTHI723_00989	532.6	278.198	-1.91
mnmE	758.632	396.444	-1.91
rnb	379.859	200.143	-1.9
NTHI723_01402	42.4845	22.3979	-1.9
NTHI723_00470	66.5079	35.5703	-1.87
thiD	740.21	1376.97	1.86
ccmD	1843.05	3425.11	1.86
oppC	889.472	479.069	-1.86
NTHI723_01116	145.601	78.4472	-1.86
thiB	5718.86	10569.7	1.85
deaD	1099.74	596.907	-1.84
NTHI723_00263	21.4082	11.6313	-1.84
mtr_1	993.341	541.399	-1.83
aspA	5398.35	9838.43	1.82
gsiA_6	558.637	306.71	-1.82
NTHI723_00886	53.0398	29.1499	-1.82
ccmF_1	1014.78	1840.83	1.81
atpH	8369.99	4621.96	-1.81
napA	585.871	1060.21	1.81
rnpA	1119.35	621.453	-1.8
trmA	1677.03	935.856	-1.79
tenA	564.593	1009.51	1.79
nlpI	3083.11	1725.97	-1.79
NTHI723_00289	57.525	32.2374	-1.78
era	1592.26	893.616	-1.78
nrfB	1463.23	2580.93	1.76
NTHI723_00582	734.432	417.349	-1.76
NTHI723_01251	96.145	54.6667	-1.76
siaT_1	2706.86	1542.23	-1.76
NTHI723_01836	268.619	153.217	-1.75
NTHI723_00139	18.6086	32.6077	1.75
NTHI723_01846	29.9833	17.1795	-1.75
napB	190.151	330.467	1.74
NTHI723_01864	612.987	352.754	-1.74
dmsB	2336.14	4055.03	1.74
NTHI723_01860	78.2417	45.1526	-1.73
NTHI723_00411	3056.65	1767.69	-1.73
NTHI723_01403	317.432	546.802	1.72
cmoA	688.065	399.695	-1.72
NTHI723_01231	978.817	568.957	-1.72
NTHI723_01341	413.494	708.6	1.71
topB	458.834	269.007	-1.71
rpmC	10799	6340.99	-1.7
NTHI723_01865	57.6829	33.9765	-1.7
ssuB	227.448	385.581	1.7
NTHI723_01813	3330.84	1965.63	-1.69
holB	852.458	506.39	-1.68
NTHI723_01679	335.098	199.129	-1.68
NTHI723_00231	9834.67	16528.6	1.68
pcnB	1312.23	782.101	-1.68
NTHI723_01672	163.227	97.3369	-1.68
atpG	8637.62	5158.01	-1.67
atpF	7632.7	4560.51	-1.67
NTHI723_00376	656.786	1093.93	1.67
NTHI723_01420	1851.32	1112.2	-1.66
NTHI723_00897	81.0282	134.872	1.66
NTHI723_00414	20988	34917.3	1.66
yccM	319.586	529.641	1.66
NTHI723_01847	35.6851	21.5572	-1.66
pflB	3431.46	5677.86	1.65
NTHI723_00010	9.7634	16.118	1.65
ccmB	410.722	676.924	1.65
NTHI723_01871	150.919	91.6791	-1.65
atpA	8005.84	4866.09	-1.65
pstA	1181.46	720.954	-1.64
NTHI723_00268	17.5804	10.7296	-1.64
focA	1116.92	1825.91	1.63
NTHI723_01857	298.85	182.929	-1.63
nrfA	3044.85	4970.66	1.63
purK	801.653	491.788	-1.63
NTHI723_00903	218.404	354.729	1.62
NTHI723_00559	1375.13	2231.93	1.62
thrC	1335.18	824.041	-1.62
ycfH	599.125	370.606	-1.62
oatA	331.655	205.757	-1.61
leuD1	231.083	143.695	-1.61
NTHI723_01577	3885.39	2416.26	-1.61
NTHI723_01845	35.2715	21.9942	-1.6
rpsT	8400.91	5250.05	-1.6
dam	202.834	126.878	-1.6
can	877.228	548.798	-1.6
ruvC	797.731	499.725	-1.6
hemZ	581.104	364.16	-1.6
rpmH	142.116	89.4241	-1.59
NTHI723_01421	8561.94	5389.29	-1.59
nudC	388.922	245.17	-1.59
NTHI723_00049	67.0363	42.2939	-1.59
folK	396.292	250.671	-1.58
raiA	25771.7	40716.9	1.58
NTHI723_00066	500.921	317.257	-1.58
glmS	1057.38	669.876	-1.58
hda	453.564	288.118	-1.57
tnaA	4487.02	2852.17	-1.57
NTHI723_00908	66.7635	42.469	-1.57
dxr	883.832	562.687	-1.57
NTHI723_01616	202.986	318.287	1.57
pflA_1	4428.36	2828.5	-1.57
NTHI723_01590	1213.83	776.677	-1.56
NTHI723_01870	193.303	123.737	-1.56
pepT	506.196	789.552	1.56
NTHI723_00260	88.6078	138.19	1.56
gspF	44.6399	28.6666	-1.56
NTHI723_00692	931.977	598.688	-1.56
purN	1857.34	1195.59	-1.55
NTHI723_00171	102.192	65.8405	-1.55
NTHI723_00191	840.251	542.201	-1.55
thrB	1556.92	1006.67	-1.55
purD	2319.9	1506.34	-1.54
NTHI723_00151	21.2168	13.7904	-1.54
htpG	627.622	965.134	1.54
NTHI723_00413	7147.28	10988.6	1.54
ispD	1581.76	1030.4	-1.54
NTHI723_00744	505.281	329.695	-1.53
NTHI723_01849	186.397	121.71	-1.53
ilvI	1770.43	2709.9	1.53
gsiA_2	382.945	250.398	-1.53
tusD	431.098	281.992	-1.53
atpE	6482.4	4243.96	-1.53
rplF	35586.8	23312.9	-1.53
NTHI723_01253	125.776	82.5241	-1.52
NTHI723_01823	32.1588	48.9977	1.52
queD	308.975	202.852	-1.52
ccmC	420.02	639.556	1.52
map	4225.14	6423.43	1.52
NTHI723_00170	20.4452	13.4528	-1.52
mrcB	182.991	120.411	-1.52
fabH	2474.58	1629.13	-1.52
NTHI723_01121	219.409	144.631	-1.52
NTHI723_00143	74.7828	113.205	1.51
rplQ	9640.66	6383.46	-1.51
NTHI723_00687	744.421	1124.1	1.51
fucK	200.255	132.688	-1.51
NTHI723_00898	105.576	159.258	1.51
NTHI723_01379	74.4712	112.217	1.51
nanM	3289.06	2183.05	-1.51
tmcA	386.935	257.021	-1.51
NTHI723_00888	56.8625	37.7862	-1.5
ccmA	1273.25	1914.61	1.5
NTHI723_00137	66.9033	44.5636	-1.5
NTHI723_01854	272.252	181.347	-1.5
NTHI723_01872	163.451	108.9	-1.5
rseB	4028.69	2688.62	-1.5
NTHI723_00364	154.569	231.61	1.5
nanA	7058.49	4711.63	-1.5
yhhQ	2166.07	1448.11	-1.5
rnt	569.18	381.939	-1.49
NTHI723_00403	1575.82	2346.71	1.49
NTHI723_01634	176.395	118.483	-1.49
manA	88.5058	59.4587	-1.49
NTHI723_01119	365.603	245.653	-1.49
NTHI723_01571	213.506	143.626	-1.49
tilS	762.962	513.873	-1.48
NTHI723_01730	246.167	166.016	-1.48
NTHI723_01568	736.834	1092.34	1.48
NTHI723_01866	269.448	181.767	-1.48
tusC	62.2249	41.9976	-1.48
NTHI723_00875	32.992	22.272	-1.48
NTHI723_00442	1883.44	2781.6	1.48
moaE	471.091	695.171	1.48
rplT	26812.9	39540.1	1.47
dnaX	1456.34	988.907	-1.47
ispF	1480.54	1008.19	-1.47
NTHI723_01587	485.107	711.592	1.47
NTHI723_00314	322.717	220.047	-1.47
oppB	747.3	510.016	-1.47
mog	850.811	581.154	-1.46
tolA	2479.48	1693.94	-1.46
cca	342.976	234.389	-1.46
rluA_2	459.539	671.03	1.46
NTHI723_01382	67.646	98.6854	1.46
tatA	20714.5	30158.7	1.46
epsE	60.2523	41.4681	-1.45
rplR	2687.16	1852.4	-1.45
NTHI723_01769	325.246	224.952	-1.45
nagB	1101.96	762.983	-1.44
NTHI723_01868	7431.13	10727.8	1.44
NTHI723_00280	99.9508	69.3206	-1.44
NTHI723_00905	145.852	210.294	1.44
ybiP_2	306.822	212.939	-1.44
tufA_1	17251.7	11989.9	-1.44
rplL	32424.4	22548.3	-1.44
uspA	51164.1	73526.7	1.44
atpD	5516.74	3844.7	-1.43
nudB	548.062	382.253	-1.43
queC	477.593	333.201	-1.43
fdnG_1	3357.57	2342.71	-1.43
NTHI723_00225	321.486	224.439	-1.43
NTHI723_00527	2885.05	4131.73	1.43
rplP	12377.6	8646.06	-1.43
NTHI723_00283	16.7539	11.7227	-1.43
NTHI723_00162	39.7034	56.7308	1.43
rdgC_3	59.1135	41.3799	-1.43
gltC	94.9192	66.5785	-1.43
serC	2373.84	3382.19	1.42
NTHI723_00142	7013.45	9985.05	1.42
NTHI723_01748	270.212	189.969	-1.42
pbpD	291.57	205.243	-1.42
spr_1	1052.09	740.675	-1.42
NTHI723_00384	608.033	428.633	-1.42
NTHI723_01554	755.886	533.341	-1.42
NTHI723_01062	164.144	232.051	1.41
upp	11822.2	16687.2	1.41
NTHI723_00003	90.7386	64.3409	-1.41
nagK	2802.06	3951.59	1.41
truC	739.217	524.313	-1.41
NTHI723_00005	162.671	229.045	1.41
NTHI723_01122	7324.41	10312.7	1.41
NTHI723_00378	258.567	183.772	-1.41
NTHI723_01041	21.4892	15.2827	-1.41
ssrA	1.34817e+07	1.89526e+07	1.41
NTHI723_00267	20.6424	14.7112	-1.4
NTHI723_00002	134.185	95.6402	-1.4
NTHI723_01061	3822.51	5360.53	1.4
NTHI723_01627	706.826	504.219	-1.4
azoR	562.963	789.061	1.4
rffG	577.644	412.456	-1.4
rpsR	9347	6675.36	-1.4
lon_1	3629.58	5081.75	1.4
dsbA_1	184.427	131.975	-1.4
diaA	629.627	450.774	-1.4
NTHI723_01374	2509.76	1798.08	-1.4
NTHI723_00911	1283.48	921.15	-1.39
zipA	2102.98	2930.04	1.39
pntB	7744.94	5567.51	-1.39
NTHI723_00902	77.8182	108.006	1.39
trxB	2702.82	3749.01	1.39
ptsN	426.813	307.975	-1.39
ribB	3265.36	2356.99	-1.39
hisC2	339.878	245.476	-1.38
NTHI723_01099	133.106	96.1411	-1.38
birA	829.842	1147.23	1.38
NTHI723_01848	5192.38	7172.72	1.38
umuD	1517.61	2094.87	1.38
gsp	1226.76	889.251	-1.38
ytfE	246.641	340	1.38
NTHI723_01787	524.787	722.617	1.38
vapB	2329.46	1691.73	-1.38
NTHI723_00652	338.013	245.502	-1.38
NTHI723_01036	211.841	291.31	1.38
mntB_1	523.98	381.545	-1.37
NTHI723_00256	1270.09	924.967	-1.37
NTHI723_00101	264.834	363.435	1.37
NTHI723_00394	1212.89	1659.83	1.37
recR	1351.02	987.814	-1.37
argG	5013.15	3666.53	-1.37
yadA	3500.15	2562.36	-1.37
holA	416.052	304.584	-1.37
priB	47478.4	34779.9	-1.37
rnc	524.484	384.219	-1.37
NTHI723_00110	775.585	568.175	-1.37
NTHI723_00163	54.3435	39.8168	-1.36
NTHI723_00166	548.994	402.377	-1.36
abgA	1090.96	799.812	-1.36
tmk	1593.64	1168.74	-1.36
NTHI723_01855	189.839	139.255	-1.36
dus_2	269.592	197.931	-1.36
sapC	212.117	155.751	-1.36
NTHI723_01602	1347.78	990.16	-1.36
NTHI723_01255	55.0844	40.4856	-1.36
fabA	12691.6	17266.4	1.36
modA	860.267	1169.42	1.36
NTHI723_00266	58.0518	42.7049	-1.36
rlmB	1338.74	985.526	-1.36
moaA	2758.45	3743.1	1.36
NTHI723_00104	699.397	948.986	1.36
NTHI723_00279	25.4433	18.7908	-1.35
NTHI723_00287	37.5096	27.7028	-1.35
rplS	7881.74	5824.9	-1.35
maeB	9222.27	12458.7	1.35
gsiA_1	378.762	280.55	-1.35
ltaS1	1155.9	856.328	-1.35
galS	442.446	597.045	1.35
NTHI723_01576	219.923	162.992	-1.35
NTHI723_00890	30.2384	40.7936	1.35
rpsH	14460.6	10724.7	-1.35
NTHI723_01757	16168	21795	1.35
lpxK	362.363	269.195	-1.35
tyrP_1	5995.8	8058.72	1.34
engB	718.937	965.989	1.34
lysX	943.959	1267.53	1.34
frmA	580.052	778.79	1.34
ccmH_3	206.148	153.559	-1.34
spr_2	599.155	446.64	-1.34
NTHI723_00537	1740.45	2334.52	1.34
galT	1081.3	1449.38	1.34
rarA	343.109	256.04	-1.34
pflA_2	1299.54	1741.33	1.34
atpC	6944.32	5182.88	-1.34
NTHI723_01527	4125.45	5524.45	1.34
deoD	2527.75	1887.97	-1.34
NTHI723_01636	2120.41	1584.98	-1.34
lysA	1558.68	2085.09	1.34
NTHI723_00073	1169.01	1562.67	1.34
folC	1180.72	883.511	-1.34
glpQ	14973.7	11211.2	-1.34
ssb_2	129.352	96.8636	-1.34
NTHI723_01841	63.114	47.2851	-1.33
talB	13947	18595.8	1.33
trkG	1292.74	1722.7	1.33
NTHI723_01401	488.633	651.116	1.33
glgB	2886.62	2167.31	-1.33
NTHI723_01541	4242.61	5640.2	1.33
NTHI723_01820	173.348	230.442	1.33
metF	420.965	559.32	1.33
betP	1167.33	1550.83	1.33
pstC	3299.05	2484.45	-1.33
yciS	626.323	471.99	-1.33
ybaK	735.914	975.768	1.33
NTHI723_00148	3609.72	4785.17	1.33
ydfG	3958.15	2988.02	-1.32
NTHI723_01687	476.805	360.147	-1.32
fusA	15072.6	11389.1	-1.32
NTHI723_01874	295.911	223.625	-1.32
lipA	563.514	426.087	-1.32
uvrC	251.972	190.772	-1.32
yeaD	1261.9	1665.26	1.32
ttgA	681.559	898.994	1.32
vapC	1737.76	1317.62	-1.32
NTHI723_00895	107.262	81.357	-1.32
dnaK	5959.11	7855.54	1.32
fadR	765.91	581.126	-1.32
NTHI723_00896	79.7119	105.016	1.32
NTHI723_01282	39.0103	51.3762	1.32
NTHI723_00472	1113.15	1464.82	1.32
gmhA	7425.04	9765.95	1.32
rseC	1041.89	792.847	-1.31
purF	2166.47	1648.94	-1.31
NTHI723_01708	369.471	281.469	-1.31
pstB	4448.87	3389.88	-1.31
gloB	1151.46	1511.02	1.31
aroG	4572.41	5993.43	1.31
NTHI723_01323	455.12	347.489	-1.31
NTHI723_00901	62.2147	81.4713	1.31
ypdC	755.384	987.466	1.31
pckA	35121.6	45902.3	1.31
NTHI723_01053	52.6398	68.7856	1.31
NTHI723_00157	104.1	79.8536	-1.3
mnmA	803.468	616.65	-1.3
slt	433.236	332.506	-1.3
NTHI723_00024	193.157	148.25	-1.3
NTHI723_01851	455.398	349.559	-1.3
htpX	5271.5	6867.57	1.3
rpsN	41852.2	32134.9	-1.3
bioC	360.946	277.178	-1.3
NTHI723_01185	773.638	594.159	-1.3
NTHI723_01408	1706.57	2221.4	1.3
rnhA	1084.28	833.255	-1.3
NTHI723_00141	1227.54	1595.62	1.3
NTHI723_00959	3907.6	5078.74	1.3
fbp	5815.39	7557.59	1.3
NTHI723_00007	74.9074	57.668	-1.3
hcpC_1	95.1321	73.2419	-1.3
rpsC	9512.02	7327.51	-1.3
gutB	1863.62	2419.03	1.3
NTHI723_01869	14757	11380.5	-1.3
NTHI723_00271	4585.68	3536.47	-1.3
hmrR	777.148	1006.33	1.29
pepA	4764.88	6165.38	1.29
NTHI723_00075	141.922	183.502	1.29
NTHI723_01438	4043.58	5226.24	1.29
fbpC2	111.455	86.2429	-1.29
NTHI723_00439	527.117	408.182	-1.29
atzC	3801.35	4908.96	1.29
fmt	1017.56	787.976	-1.29
NTHI723_01427	87.9426	68.1247	-1.29
clpP	3247.81	2516.05	-1.29
glpR_2	519.343	670.373	1.29
hsdR_1	2050.15	2646.27	1.29
rpsS	19338.6	14984.7	-1.29
coaA	546.228	423.285	-1.29
xthA	3378.76	4359.14	1.29
NTHI723_01299	1208.89	1558.56	1.29
lolB	795.013	617.151	-1.29
NTHI723_00893	639.589	823.885	1.29
rpsU	12371.9	9609.57	-1.29
rpmB	14014.9	10887.9	-1.29
pepB	4231.39	5444.51	1.29
rpmD	16086.5	12503.5	-1.29
NTHI723_00402	701.499	902.466	1.29
hslV	3472.57	4465.2	1.29
rluA_1	837.976	651.749	-1.29
serS	4838.99	6220.89	1.29
glyA	3175.43	4079.26	1.28
NTHI723_00606	379.303	487.222	1.28
queF	221.254	172.285	-1.28
rsmJ	1563.94	1218.3	-1.28
siaP	13396.5	10437	-1.28
yjcD	3905.48	3043.57	-1.28
asnA	1005.49	1290.17	1.28
rho	5485.29	4275.66	-1.28
hldD	5040.06	6463.49	1.28
cysA	341.391	266.246	-1.28
lrp_1	1607.43	2060.71	1.28
bepE	1502.12	1925.58	1.28
NTHI723_00713	2444.74	3133.56	1.28
rplY	52057.3	40626.6	-1.28
NTHI723_01383	5047.8	6466.96	1.28
galE	3366.83	4311.89	1.28
cbiO	259.808	203.23	-1.28
hbpA_2	1803.74	2304.98	1.28
miaA	203.217	159.039	-1.28
ndh	4032.12	5151.21	1.28
NTHI723_01318	30.4054	38.8406	1.28
secY	11752.1	9203.75	-1.28
NTHI723_01252	39.8835	31.2436	-1.28
dsbE_1	928.913	1184.8	1.28
rmuC	339.241	266.03	-1.28
rplV	22955.8	18008	-1.27
dsbE_2	263.015	335.239	1.27
usg_2	668.325	524.368	-1.27
pyrE	1294.23	1649.51	1.27
mutH	551.145	432.635	-1.27
NTHI723_00995	3738.61	4762.2	1.27
guaA	5624.23	4415.52	-1.27
NTHI723_01167	1917.16	1505.32	-1.27
rnd	215.581	169.312	-1.27
NTHI723_00096	74753.1	95178.7	1.27
rnhB	452.562	355.457	-1.27
pyrP	2532.39	3223.62	1.27
NTHI723_00515	5424.85	6905.07	1.27
NTHI723_00717	1363.25	1735.19	1.27
NTHI723_01291	1444.57	1838.16	1.27
rlmD	407.997	320.747	-1.27
tusE	725.916	570.794	-1.27
NTHI723_01073	211.056	268.286	1.27
frdA	14323	18200.9	1.27
tatC	727.45	572.512	-1.27
rpmI	139100	176707	1.27
NTHI723_00471	12924.1	16414.2	1.27
modE	610.129	774.811	1.27
luxS	1285.84	1013.39	-1.27
tcyP	904.048	1146.98	1.27
slmA	528.355	670.049	1.27
NTHI723_01416	409.587	519.403	1.27
NTHI723_00400	70.1844	55.3479	-1.27
hscA	1672.83	1319.48	-1.27
NTHI723_01873	216.472	170.807	-1.27
lpxB	260.644	205.744	-1.27
NTHI723_00035	4255.47	5389.85	1.27
NTHI723_00136	1502.24	1186.75	-1.27
coaD	282.149	222.932	-1.27
bolA	1986.89	1570.15	-1.27
ribH	6881.97	8706.47	1.27
NTHI723_00909	1330.1	1682.57	1.26
NTHI723_01567	2004.58	1585.2	-1.26
NTHI723_01380	34.8779	44.1042	1.26
intA_1	143.798	113.723	-1.26
NTHI723_01287	4999.45	6320.03	1.26
NTHI723_00156	276.535	349.573	1.26
ybbH	2211.8	1750.51	-1.26
tqsA	694.378	549.66	-1.26
hhaIM	437.979	346.771	-1.26
dnaQ	3374.07	4261.42	1.26
hflC	12489.8	9889.6	-1.26
nadR	821.974	1038.05	1.26
NTHI723_00212	77.4974	61.3731	-1.26
secF	715.414	566.662	-1.26
iscR	3569.87	2828.37	-1.26
NTHI723_01578	2588.72	2053.01	-1.26
gdhA	960.19	1210.48	1.26
pgk	5745.86	7243.2	1.26
NTHI723_00281	24.6006	31.0012	1.26
rpsG	17054.9	13534.5	-1.26
sucC	1285.39	1619.54	1.26
NTHI723_01629	481.678	606.725	1.26
rpmF	1845.55	2324.1	1.26
tolR	2272.28	1804.42	-1.26
asd	1741.97	2193.6	1.26
ftnA_1	11591.3	14591.1	1.26
udp	5609.64	7058.39	1.26
NTHI723_01776	325.022	258.338	-1.26
yidC	3497.94	2780.41	-1.26
NTHI723_00061	331.272	263.472	-1.26
trpS	2375.5	2985.2	1.26
NTHI723_01487	316.122	251.705	-1.26
rpoE_1	2228.97	2798.86	1.26
rodZ	1606.25	1279.51	-1.26
msbB	1219.18	1529.01	1.25
rpoH	22654	28405.3	1.25
NTHI723_00339	826.279	659.981	-1.25
napC	712.898	892.377	1.25
slp	401.948	503.123	1.25
msbA_1	84.9698	67.9431	-1.25
glnB	1227.33	981.639	-1.25
yccA	5116.87	6395.71	1.25
dksA	31395.3	25122.9	-1.25
NTHI723_00488	687.145	549.993	-1.25
lgtc	857.046	685.984	-1.25
NTHI723_01235	3016.3	3768.07	1.25
ilvH	2027.45	2532.17	1.25
thlA	251.993	314.506	1.25
aceE	17576.7	21932.1	1.25
NTHI723_01063	404.267	323.999	-1.25
groL	7746.77	9660.46	1.25
katA	349.28	435.557	1.25
NTHI723_00764	27325.2	21916.5	-1.25
ddc	3556.3	2853.3	-1.25
NTHI723_01136	452.912	363.628	-1.25
rplB	26271.3	21106.6	-1.24
fumC	3992.63	4967.62	1.24
ydcV	2489.82	2001.94	-1.24
pilQ	119.941	96.4925	-1.24
lutR	906.823	1127.11	1.24
dpnA	27.5039	34.1783	1.24
NTHI723_00751	937.635	754.553	-1.24
prmB	3854.6	4789.44	1.24
ligA_1	80.9581	65.1776	-1.24
NTHI723_01826	77.0217	62.0284	-1.24
NTHI723_00360	1599.28	1288.07	-1.24
rhtC	618.438	498.138	-1.24
fur	4811.41	5972.88	1.24
surA	20080.9	24920.8	1.24
degQ	16440.3	20401.7	1.24
NTHI723_01716	2682.34	3328.65	1.24
cydB	4384.71	3534.43	-1.24
purL	1628.67	1313.53	-1.24
iscS	3859.36	4784.18	1.24
phoR	975.622	787.218	-1.24
NTHI723_00566	2588.04	2089.19	-1.24
recO	140.97	113.833	-1.24
ribE	3573.69	4425.37	1.24
rpe	3067.62	3797.47	1.24
yjjV_1	675.48	545.684	-1.24
nrdD	546.158	441.421	-1.24
NTHI723_01250	105.932	85.644	-1.24
rbsD	380.276	470.252	1.24
rplE	24934.9	20168.5	-1.24
NTHI723_01654	118.008	95.4749	-1.24
ydeM	439.843	355.858	-1.24
yhbE	890.878	720.815	-1.24
dapA	13007.2	16070.8	1.24
tehA	794.91	981.994	1.24
ispE	726.64	588.28	-1.24
queA	7962.19	6447.91	-1.23
tpx	24023.1	29664	1.23
cspD	49430	61036.3	1.23
plsY	1212.97	1497.77	1.23
grcA	6602.2	8150.69	1.23
fbaA	6513.12	8037.23	1.23
pyrH	3524.8	4348.74	1.23
rbfA	6387.83	7880.86	1.23
ydjA	5073.38	6256.72	1.23
sodA	28747.5	35452.3	1.23
apaH	1093.06	1347.94	1.23
patB	111.938	138.03	1.23
hscB	2151.17	1744.71	-1.23
ppa	7408.27	9132.81	1.23
NTHI723_01674	1961.36	2415.82	1.23
ureH	168.384	136.712	-1.23
xseB	6723.98	8280.34	1.23
tolB	4500.45	3657.3	-1.23
purR	2711.76	3336.67	1.23
NTHI723_01610	3183.66	3915.28	1.23
NTHI723_01821	94.8708	116.642	1.23
NTHI723_01400	60.3743	49.1105	-1.23
dsbB	1327.2	1631.49	1.23
sfsA	348.827	283.804	-1.23
nupX	4602.63	3745.67	-1.23
bcr	381.853	311.272	-1.23
NTHI723_00871	48.8433	39.8237	-1.23
yejM	748.76	610.73	-1.23
pbpA	1353.04	1104.13	-1.23
lpxD	9257.23	7556.09	-1.23
NTHI723_01628	155.078	189.93	1.22
NTHI723_01111	12041.6	14744.1	1.22
NTHI723_01060	1748.7	2141.16	1.22
znuB	520.747	425.319	-1.22
NTHI723_01737	534.49	654.407	1.22
hel	29515.2	36133.5	1.22
ytpA	196.968	160.91	-1.22
qseC	2236.05	1827.04	-1.22
yhcB	1326.7	1623.62	1.22
cobB_2	129.342	158.284	1.22
rpsK	43352.8	35430.5	-1.22
prmC	2575.55	2104.91	-1.22
menF	2368.97	1936.33	-1.22
rplI	11645.9	9521.31	-1.22
ccmH_2	993.444	1213.95	1.22
gloA	9667.84	11813.3	1.22
mrcA	1880.6	2297.3	1.22
NTHI723_00181	897.459	734.788	-1.22
ackA	8503.91	10385.3	1.22
rpmE	28792.9	35146.4	1.22
napD	346.266	422.608	1.22
secD	1165.08	954.736	-1.22
dgkA	764.928	626.972	-1.22
dut	1144.16	1395.65	1.22
rplK	10542.6	8645.39	-1.22
vapB1	290.277	238.068	-1.22
secB	7637.36	9310.84	1.22
pdxS	18738.6	22843.5	1.22
atpB	8147.81	6687.03	-1.22
dld	4128.33	5027.75	1.22
rppH	1364.42	1659.49	1.22
pepP	3468.57	4216.94	1.22
sucB	7605.82	6256.83	-1.22
NTHI723_00556	2266.96	1864.96	-1.22
mltA	1330.48	1094.74	-1.22
purB	1742.37	2117.22	1.22
nudF	3075	3736.29	1.22
rpsB	22762.8	18734.2	-1.22
NTHI723_01072	52.2374	63.4366	1.21
NTHI723_00688	1181.75	973.149	-1.21
nagA	1504.49	1238.95	-1.21
naiP	2836.36	3434.97	1.21
kdsB	1232.92	1018.07	-1.21
NTHI723_01140	843.161	696.241	-1.21
NTHI723_01852	196.373	162.179	-1.21
trkA	1242.77	1503.86	1.21
NTHI723_01842	65.5681	54.1966	-1.21
artI	377.12	456.094	1.21
NTHI723_01243	8233.08	6807.7	-1.21
greA	1588.65	1313.66	-1.21
NTHI723_01470	3676.31	4445.39	1.21
glpG	611.339	505.766	-1.21
hpt	1710.48	2067.26	1.21
rplW	54352.3	44974.1	-1.21
moaC	1040.86	1257.04	1.21
rpsE	18699.9	15487.4	-1.21
bioB	3172.59	3830.49	1.21
ybaN	471.352	569.053	1.21
ddlB	1671.15	2017.07	1.21
NTHI723_00971	37.2997	30.91	-1.21
gst	3317.3	4002.52	1.21
recJ	1199.02	993.888	-1.21
NTHI723_01315	1105.27	916.291	-1.21
groS	2825.17	3406.74	1.21
NTHI723_01650	3167.22	3818.59	1.21
moaD	329.637	397.41	1.21
mutT	514.786	427.254	-1.2
lex1_3	1721.84	1430.01	-1.2
infC	21481	17841	-1.2
NTHI723_01419	505.02	419.491	-1.2
aroC	3180.5	3828.61	1.2
smpB	2040.2	2455.9	1.2
rnfC	444.502	369.278	-1.2
crcB	305.342	367.418	1.2
thiF	658.379	547.176	-1.2
mntB_2	446.947	371.607	-1.2
NTHI723_00426	289.74	240.931	-1.2
adk	6877.48	8263.7	1.2
rpoD	7828.09	9402.52	1.2
vapC1	946.764	788.544	-1.2
NTHI723_00709	647.374	777.036	1.2
copZ	1425.29	1187.81	-1.2
NTHI723_01707	475.808	396.681	-1.2
NTHI723_00135	328.756	394.113	1.2
NTHI723_01448	5325.2	4442.3	-1.2
NTHI723_01875	346.245	288.922	-1.2
rlmC	303.781	253.51	-1.2
rlmM	723.043	603.396	-1.2
psd	1556.29	1298.96	-1.2
sucD	2880.05	3450.53	1.2
emrB	1186.5	1421.27	1.2
xseA	1069.21	892.61	-1.2
yjjV_2	1200.39	1002.51	-1.2
NTHI723_01626	139.848	167.337	1.2
NTHI723_01817	2259.79	2703.05	1.2
gspA_1	6354.62	7599.5	1.2
NTHI723_00159	170.278	203.613	1.2
NTHI723_00618	120.466	100.764	-1.2
rph	3328.25	3976.48	1.19
NTHI723_01221	2330.74	2784.41	1.19
NTHI723_01025	2608.77	2184.99	-1.19
lex1_2	2678.01	2243.09	-1.19
rplD	36688.8	30748.5	-1.19
ftsH3	146.446	174.588	1.19
rlmN	2445.34	2051.24	-1.19
lex1_1	555.519	466.064	-1.19
NTHI723_00476	648.694	544.332	-1.19
NTHI723_01682	4464.77	5320.36	1.19
lldD	43370.1	51666.8	1.19
mgsA	5816.44	6927.29	1.19
NTHI723_01172	798.491	670.552	-1.19
rluB	1836.23	2186.52	1.19
ompP6	17932.6	21353.2	1.19
mukF	1057.96	888.546	-1.19
cynR_1	808.581	962.072	1.19
NTHI723_01359	739.514	879.846	1.19
prlC	1560.72	1856.59	1.19
murC	1432.47	1703.13	1.19
lex1_4	228.466	192.223	-1.19
NTHI723_00587	341.688	287.503	-1.19
ribA	1523.63	1810.3	1.19
hFbpA	2538.83	3015.91	1.19
mglB	87393.3	103774	1.19
holC	5126.83	6086.61	1.19
pepE	2808.28	3333.8	1.19
lexA	4613.69	5475.8	1.19
NTHI723_01689	902.499	760.495	-1.19
ftsX	1165.87	982.435	-1.19
ispA	458.686	544.233	1.19
nanE	7024.64	8328.03	1.19
NTHI723_01522	983.968	1166.5	1.19
atoA	79.8947	94.6978	1.19
murA	3132.28	2643.76	-1.18
NTHI723_01414	1004.95	1190.2	1.18
recF	569.211	480.691	-1.18
kpsF	413.024	489.038	1.18
NTHI723_00722	407.069	343.804	-1.18
NTHI723_01182	291.365	246.296	-1.18
NTHI723_01833	67.17	79.4321	1.18
narL	4004.5	4732.82	1.18
pbpG	478.59	404.984	-1.18
NTHI723_01247	3548.2	4193.04	1.18
NTHI723_00312	2504.92	2959.88	1.18
argH	694.613	588.026	-1.18
thiQ	578.082	682.172	1.18
NTHI723_00982	6289.84	7421.89	1.18
NTHI723_01043	632.679	536.213	-1.18
NTHI723_01835	143.425	121.576	-1.18
tesB	456.524	538.534	1.18
hisG	1576.05	1858.86	1.18
exbD	3425.41	2904.66	-1.18
oppA_1	8990.77	10598.8	1.18
NTHI723_00866	14.852	17.5066	1.18
menB	5030.51	5928.36	1.18
rraB	4382.24	5163.95	1.18
ftsZ	12695.2	14959.2	1.18
menD	1166.77	1374.48	1.18
puuB	1619.81	1906.49	1.18
NTHI723_00730	2853	3357.44	1.18
accC	2280.93	1938.91	-1.18
deoC1	5106.43	6006.94	1.18
mtnN	786.829	925.318	1.18
tdk	1407.32	1196.7	-1.18
NTHI723_01418	234.763	199.631	-1.18
nth	472.313	401.76	-1.18
kamA	904.698	769.583	-1.18
NTHI723_00140	1200.18	1021.65	-1.17
hxuC_1	135.338	115.207	-1.17
pppA	88.0726	75.0014	-1.17
NTHI723_01606	779.687	663.97	-1.17
nifU	5233.86	6144.08	1.17
rplA	12498.6	10647.3	-1.17
gcvA	1259.15	1072.77	-1.17
lysC	3780.74	4437.26	1.17
neuA	1063.25	1247.69	1.17
sixA	394.526	336.341	-1.17
glnA	4278.92	5019.03	1.17
NTHI723_00683	336.716	287.094	-1.17
suhB	13772.9	16152.6	1.17
sdaC	6372.14	7472.84	1.17
NTHI723_01770	245.221	209.125	-1.17
fdnI	1137.66	1334.01	1.17
NTHI723_00864	102.132	87.181	-1.17
NTHI723_00900	193.762	165.417	-1.17
rimM	22475.9	19189.6	-1.17
dnaN	2090.28	2448	1.17
nqrA	9644.61	11294.3	1.17
NTHI723_00596	795.143	679.231	-1.17
NTHI723_00430	3554.86	4160.71	1.17
aphA	99.0888	84.6638	-1.17
NTHI723_01356	1217.97	1040.71	-1.17
NTHI723_00258	12628.7	10793.4	-1.17
truB	1746.29	2043.21	1.17
NTHI723_00599	1692.3	1446.42	-1.17
NTHI723_01452	48799.6	57088.7	1.17
pyrG	1702.38	1991.5	1.17
sunS	2437.31	2851.05	1.17
pgsA	2602.54	3044.15	1.17
NTHI723_01039	140.494	120.183	-1.17
proQ	3176.96	3713.82	1.17
NTHI723_01489	633.423	740.397	1.17
arcB_1	3128.39	3656.14	1.17
dnaE	963.159	1125.42	1.17
NTHI723_01308	2444.2	2855.79	1.17
glpR_1	985.678	1151.56	1.17
NTHI723_00265	117.36	100.471	-1.17
zapB	8264.53	9651.57	1.17
NTHI723_00240	335.714	391.942	1.17
NTHI723_01614	64.8022	55.5138	-1.17
usg_1	1051.77	1227.42	1.17
ampD	519.502	445.19	-1.17
metE	2909.8	3394.62	1.17
fdx	1343.82	1151.93	-1.17
merR	1043.24	894.278	-1.17
NTHI723_01564	175558	204788	1.17
rne	3652.2	3131.33	-1.17
NTHI723_01521	270.563	315.502	1.17
dus	11546.3	9901.9	-1.17
basR	2010.48	1724.3	-1.17
hldE	1777.68	2072.68	1.17
menC	1146.48	983.55	-1.17
NTHI723_01663	943.929	1100.07	1.17
aroK	5528.63	4743.93	-1.17
ftsQ	624.066	535.635	-1.17
NTHI723_00523	875.556	1019.64	1.16
NTHI723_01142	432.017	370.976	-1.16
NTHI723_00552	4883.21	5686.1	1.16
cstA	10871	9339.07	-1.16
lnt	482.74	414.792	-1.16
murE	3277.72	3814.58	1.16
rlmL	1097.7	1277.46	1.16
artP	294.909	343.062	1.16
rimO	639.398	549.662	-1.16
NTHI723_00147	4444.84	5169.24	1.16
NTHI723_00373	174.558	202.998	1.16
galM	1158.58	996.392	-1.16
tyrR	1209.75	1040.42	-1.16
NTHI723_00244	143.286	123.252	-1.16
serB	2982.38	3466.9	1.16
NTHI723_00675	113.216	131.586	1.16
folA	1497.37	1740.24	1.16
glpB	436.308	507.041	1.16
trpR	990.115	1150.62	1.16
oppA_2	859.269	739.47	-1.16
NTHI723_01612	485.035	417.449	-1.16
trmD	25194.8	21687.5	-1.16
yccS	477.187	410.81	-1.16
selD	1097.46	1274.75	1.16
NTHI723_00883	92.0618	79.261	-1.16
slyD	7410.67	8606.04	1.16
NTHI723_01367	1393.78	1200.38	-1.16
uvrA	1383.24	1605.92	1.16
relA	2348.81	2726.41	1.16
trpG_1	115.35	133.814	1.16
tcyC	394.414	340.002	-1.16
metI_2	3113.17	3611.36	1.16
NTHI723_00910	1046.78	1213.8	1.16
dnaB	913.871	788.538	-1.16
sdaA	4371.32	3772.58	-1.16
crr	7981.94	9247.08	1.16
NTHI723_00966	686.043	794.595	1.16
modB	123.791	106.919	-1.16
NTHI723_01827	86.6288	74.8305	-1.16
NTHI723_01824	46.6825	40.3536	-1.16
infA	2932.75	2535.83	-1.16
bioF	750.464	648.945	-1.16
NTHI723_00153	6.012	5.1999	-1.16
metC	3034.55	3507.57	1.16
nrdB	685.255	592.858	-1.16
ftsA	2904.07	3353.97	1.15
NTHI723_00921	8147	9408.63	1.15
ybeB	2859.84	2476.39	-1.15
purU	680.417	589.217	-1.15
NTHI723_01292	653.16	565.793	-1.15
iscA	672.717	582.779	-1.15
NTHI723_01443	1839.9	2123.8	1.15
nucH	659.113	571.375	-1.15
NTHI723_01085	716.888	826.911	1.15
prmA	2104.23	1824.33	-1.15
NTHI723_00557	1256.38	1090.32	-1.15
ispH	1618.41	1404.93	-1.15
zapA	2524.06	2907.37	1.15
pdxH	1924.59	2216.74	1.15
hap	4102.45	4723.74	1.15
NTHI723_01714	1442.68	1661.14	1.15
artQ	178.423	205.379	1.15
cysK	42859.9	49333.7	1.15
glnE	168.192	146.141	-1.15
proC	1916.9	2205.99	1.15
rpoZ	16087.5	18506.8	1.15
NTHI723_00083	1332.92	1533.21	1.15
NTHI723_00261	76.7228	66.7226	-1.15
ilvC	1616.26	1857.44	1.15
NTHI723_00023	1679.2	1461.24	-1.15
intA_2	580.183	666.632	1.15
aroQ	1240	1079.82	-1.15
aroE	487.343	424.486	-1.15
NTHI723_00630	2041.39	2343.47	1.15
sucA	11434.7	13124.8	1.15
yhjE_2	1123.87	1289.49	1.15
rep	261.269	227.722	-1.15
NTHI723_01474	205.882	236.115	1.15
lipB	481.361	419.796	-1.15
NTHI723_00882	168.291	146.772	-1.15
dxs	1304.39	1137.65	-1.15
NTHI723_00862	373.427	428.099	1.15
trxA	5610.14	6429.95	1.15
NTHI723_00585	823.673	718.72	-1.15
NTHI723_01048	629.693	549.649	-1.15
trpA	382.286	437.793	1.15
NTHI723_01509	1644.04	1882.44	1.15
NTHI723_01044	766.647	669.642	-1.14
ispG	1943.7	1698.21	-1.14
lolD	1220.73	1396.91	1.14
rplM	129445	113130	-1.14
hyaD	2518.02	2880.47	1.14
NTHI723_01499	1505.58	1722.23	1.14
recD	485.618	555.416	1.14
NTHI723_00420	990.471	1132.67	1.14
cusC	1639.09	1874.05	1.14
rplJ	21669.4	18958.2	-1.14
mioC	2409.3	2752.1	1.14
NTHI723_00540	2274.26	2597.41	1.14
recB	510.338	582.846	1.14
arcA	4712.92	5380.87	1.14
tsf	24759.6	21690.8	-1.14
trpE	187.172	164.016	-1.14
ycdY	3326.13	3795.25	1.14
NTHI723_00567	236.446	207.22	-1.14
NTHI723_00277	4466.19	5095.72	1.14
kipI	1432.43	1634.28	1.14
plsC	819.046	934.345	1.14
fucU	151.154	132.517	-1.14
gpsA	578.791	659.744	1.14
nagZ	974.029	854.527	-1.14
NTHI723_00673	365.601	320.789	-1.14
NTHI723_01671	1106.7	1260.93	1.14
tgt	671.273	589.28	-1.14
NTHI723_00768	1280.28	1458.05	1.14
hslU	3364.68	3831.11	1.14
NTHI723_00050	195.458	222.398	1.14
NTHI723_00967	2519.59	2864.8	1.14
NTHI723_01828	78.1819	68.7756	-1.14
znuC	828.316	728.663	-1.14
NTHI723_01506	620.03	704.822	1.14
ureG	471.805	415.169	-1.14
NTHI723_01070	1350.95	1534.97	1.14
sdcS	8012.36	9103.48	1.14
NTHI723_00249	1024.96	1164.51	1.14
NTHI723_00848	1102.88	1252.74	1.14
NTHI723_00640	1700.06	1496.88	-1.14
coaBC	1950.29	2214.75	1.14
NTHI723_00273	3130.49	2757.09	-1.14
NTHI723_00860	258.394	227.604	-1.14
nrdR	1787.66	2029.47	1.14
NTHI723_00272	5041	4440.96	-1.14
NTHI723_00894	342.995	302.235	-1.13
NTHI723_00455	1116.15	983.682	-1.13
NTHI723_01113	2083.42	2363.63	1.13
rlmH	2496.24	2201.06	-1.13
artM	87.794	77.4198	-1.13
dppC	502.238	569.497	1.13
orn	1779.94	2017.7	1.13
NTHI723_00182	2331.82	2057.21	-1.13
cdd	843.346	955.817	1.13
ccmF_2	345.785	305.353	-1.13
rsmI	2057.85	2330.28	1.13
NTHI723_01360	386.911	437.996	1.13
hypC	90.1541	102.048	1.13
NTHI723_00299	2368.27	2680.63	1.13
NTHI723_01355	411.51	363.683	-1.13
NTHI723_00899	180.376	159.46	-1.13
NTHI723_00145	11101.8	12557.9	1.13
def	16856.3	19065.2	1.13
NTHI723_00852	3945.2	4462.01	1.13
ribF	2194.62	2481.31	1.13
NTHI723_00379	475.594	420.655	-1.13
selA	551.895	488.177	-1.13
folD	4568.76	5165.02	1.13
NTHI723_00051	102.307	90.5067	-1.13
uxuA	1391.04	1572.29	1.13
NTHI723_00880	63.9469	72.2758	1.13
NTHI723_00608	983.842	870.677	-1.13
rpsI	29936.7	26497.6	-1.13
gntP	8028.14	7106.4	-1.13
ompP1	31056.9	35081.8	1.13
NTHI723_00100	925.096	1044.3	1.13
tcyB	269.861	239.148	-1.13
hisD	1650.87	1862.55	1.13
mrdB	954.987	846.494	-1.13
lolC	1417.19	1256.53	-1.13
accD	5480.46	6179.24	1.13
hemY	1652.36	1862.96	1.13
NTHI723_01460	467.115	526.632	1.13
NTHI723_00781	2653.87	2991.8	1.13
rsmE	268.91	238.565	-1.13
dapD	6180.47	6964.28	1.13
NTHI723_00870	52.8689	46.9203	-1.13
NTHI723_00123	426.717	378.709	-1.13
prfA	3577.58	4031.11	1.13
mglC	5546.09	4923.65	-1.13
NTHI723_00237	1384.58	1559.15	1.13
ygfZ	1581.76	1781.15	1.13
tagE	249.644	221.738	-1.13
asnS	4112.67	4630.19	1.13
infB	4673.45	4152.87	-1.13
rimP	4126.2	3667.3	-1.13
NTHI723_00629	61.9992	69.7527	1.13
mnmC	511.53	575.493	1.13
glpF	2627.56	2336.01	-1.12
glpE	164.357	146.228	-1.12
NTHI723_00155	63.839	56.8047	-1.12
NTHI723_00638	344.414	306.475	-1.12
udk	6047.09	6791.05	1.12
fdoH_2	2506.7	2232.49	-1.12
ygfY	1444.65	1286.7	-1.12
pyrD	752.874	845.061	1.12
rpsD	61526.6	54833.4	-1.12
ilvD	1692.81	1899.28	1.12
sotB	156.983	139.937	-1.12
aspC	2852.16	3199.24	1.12
nlpD_1	1040.42	927.615	-1.12
NTHI723_00069	2218.04	2487.69	1.12
recQ	637.059	568.08	-1.12
hupA	8125.2	7248.26	-1.12
hpaIIM	53.0081	59.4121	1.12
mobB	1981.81	2220.56	1.12
nhaB	1433.89	1606.61	1.12
fucI	497.751	557.694	1.12
NTHI723_01498	7211.19	8079.53	1.12
dppB	1048.76	1174.41	1.12
mopII	281.265	314.949	1.12
NTHI723_01112	84300.4	75289.5	-1.12
NTHI723_00174	1081.56	965.98	-1.12
rfaF	728.307	815.254	1.12
rsmD	787.143	881.072	1.12
NTHI723_00477	5522.9	6180.97	1.12
lptF	992.092	1110.1	1.12
metX	449.537	401.751	-1.12
NTHI723_01130	678.172	758.725	1.12
hns	5596.43	6260.7	1.12
ilvA	718.98	642.738	-1.12
valS	2170.35	2427.71	1.12
crp_1	3254.56	3640.13	1.12
NTHI723_01423	819.789	916.704	1.12
frdD	2693.19	3010.05	1.12
rplX	59590.9	53318.1	-1.12
spoT	2120.5	1898.12	-1.12
NTHI723_01785	8923.33	9967.67	1.12
ybiP_1	606.516	677.485	1.12
msrAB	1122.21	1253.35	1.12
NTHI723_00672	20.8298	23.2627	1.12
NTHI723_01749	495.811	553.656	1.12
xylA	300.361	335.366	1.12
NTHI723_00282	4.4794	5.0014	1.12
NTHI723_00298	47.716	53.2733	1.12
kefF	1667.51	1861.64	1.12
purA	5867.45	6550.09	1.12
NTHI723_00926	1873.5	2090.38	1.12
purH	2696.97	2417.42	-1.12
potA	7465.03	8326.76	1.12
ptsI	1489.23	1335.35	-1.12
mpl	2483.28	2769.2	1.12
osmY	4819.4	5373.74	1.12
rpmG	7248.78	8081.06	1.11
srmB	2573.5	2308.47	-1.11
waaA	644.617	578.308	-1.11
NTHI723_00406	374.835	417.799	1.11
dnaA	1603.09	1438.28	-1.11
efp	7419.69	8268.68	1.11
apbE	3414.01	3064.23	-1.11
NTHI723_01779	188.063	168.8	-1.11
yejK	2159.78	1938.83	-1.11
wecA	1710.1	1904.3	1.11
tusA	1059.56	951.68	-1.11
atoE	69.9886	77.9214	1.11
crp_2	605.049	673.537	1.11
fabG	9635.04	10725.4	1.11
uppS	1355.42	1217.67	-1.11
rdgC	731.638	657.583	-1.11
NTHI723_01622	1113.19	1238.52	1.11
ihfA	1138.07	1023.06	-1.11
NTHI723_01456	91.7058	82.4494	-1.11
NTHI723_00019	3005.42	3341.83	1.11
pmbA	1676.85	1864.32	1.11
gapA	23440.8	26052.8	1.11
recX	1177.04	1059.23	-1.11
NTHI723_00868	78.502	87.1939	1.11
leuS	3104.85	3448.41	1.11
NTHI723_00175	629.479	699.117	1.11
bcp	599.606	665.935	1.11
rplN	55017	49548.5	-1.11
NTHI723_01087	389.17	350.509	-1.11
hemH	401.083	361.267	-1.11
gor	3447.77	3827.61	1.11
dacA	871.822	785.581	-1.11
sspB	2660.06	2396.97	-1.11
NTHI723_01805	2755.22	3056.78	1.11
hfq	7700.91	6943.83	-1.11
ccmH_1	1582.25	1754.61	1.11
rhlB	2351.7	2607.7	1.11
NTHI723_00202	203.912	226.028	1.11
rraA	9892.92	10964.2	1.11
glpA	1247.13	1382.14	1.11
galU	3816.18	3444.1	-1.11
rpsM	45637.8	41198.7	-1.11
NTHI723_01042	14.2604	15.797	1.11
potD_2	4866.17	5390.16	1.11
rbsA	475.559	526.691	1.11
dcuD	937.701	846.712	-1.11
rpsF	113004	102042	-1.11
tadA	1090.17	984.545	-1.11
grxD	6520.16	5889.19	-1.11
thrS	4061.72	4496.76	1.11
ybgC	1818.06	2012.49	1.11
trpG_2	689.009	622.481	-1.11
folE	1843.19	1665.44	-1.11
pth	4078.32	4513.47	1.11
hcpC_3	1251.16	1384.44	1.11
lpoA	1594.61	1764.35	1.11
hcpC_2	56.5887	51.145	-1.11
gpmA	3044.36	3368.25	1.11
gyrB	2258.25	2498.5	1.11
NTHI723_00286	16.2849	14.722	-1.11
NTHI723_01345	4634.45	5125.4	1.11
proB	1940.41	2144.48	1.11
xerC	579.248	524.159	-1.11
sppA	2130.86	2354.57	1.1
NTHI723_00935	5412.43	5980.3	1.1
gpt_2	6998.93	7731.16	1.1
NTHI723_00167	121.353	109.859	-1.1
trpC	253.238	229.279	-1.1
yhbU	2434.29	2204.31	-1.1
tyrP_2	565.911	512.76	-1.1
cmk	7541.32	8320.76	1.1
hbpA_1	637.592	578.009	-1.1
ftsY	1064.23	1173.77	1.1
yafQ_2	438.974	484.156	1.1
zwf	2006.33	2212.69	1.1
NTHI723_00708	1252.61	1136.05	-1.1
NTHI723_01201	1421.55	1567.39	1.1
NTHI723_01839	51.0549	56.289	1.1
NTHI723_00146	2081.83	1888.3	-1.1
uvrD	939.682	852.622	-1.1
proS	2109.88	2325.21	1.1
uspE	2421.95	2669.08	1.1
tehB	1181.79	1072.37	-1.1
NTHI723_00863	210.413	231.826	1.1
pgi	1254.4	1381.9	1.1
NTHI723_00086	1646.92	1813.86	1.1
hsdR_3	440.262	484.75	1.1
aspS	5943.42	6543.64	1.1
NTHI723_00361	1890.74	1717.9	-1.1
pssA	1196.56	1316.93	1.1
NTHI723_01100	1463.87	1330.19	-1.1
mscL	2403.25	2644.75	1.1
tyrS	2973.99	3272.61	1.1
pilE	562.054	511.004	-1.1
holD	427.992	389.15	-1.1
NTHI723_00680	427.744	388.925	-1.1
malQ	2512.86	2763.66	1.1
NTHI723_00412	706.185	776.302	1.1
NTHI723_00103	451.854	496.679	1.1
NTHI723_01344	181.339	199.208	1.1
NTHI723_01203	1969.43	1792.77	-1.1
mfd	548.379	602.373	1.1
recA	4784.58	5254.91	1.1
pdxT	5484.22	6022.39	1.1
lon_2	869.616	954.907	1.1
NTHI723_00569	467.655	426.028	-1.1
NTHI723_00188	646.506	709.371	1.1
NTHI723_01739	361.19	329.212	-1.1
hcaT	800.948	878.52	1.1
ureF	400.245	438.998	1.1
NTHI723_00445	771.455	703.465	-1.1
hisH	634.63	578.81	-1.1
mdh	24115	26440	1.1
corA	4679.77	5130.96	1.1
NTHI723_01378	721.025	790.505	1.1
rpmJ	11739	10710.1	-1.1
ampG	1049.58	1150.3	1.1
clpX	2083.94	1901.61	-1.1
NTHI723_00568	385.737	352.063	-1.1
rpmA	68131.8	74643.1	1.1
corC	697.076	636.4	-1.1
NTHI723_01248	749.337	684.253	-1.1
parE	615.567	562.204	-1.09
cmoB	707.73	774.896	1.09
NTHI723_01670	1052.62	961.468	-1.09
dat	9318.82	10200.6	1.09
rbsR	476.49	435.424	-1.09
NTHI723_01455	550.732	503.268	-1.09
NTHI723_00733	703.837	643.185	-1.09
ppiB	6833.76	7477.25	1.09
aroB	1549.88	1416.68	-1.09
glpT	24746.8	22620.8	-1.09
NTHI723_01765	621.256	567.969	-1.09
yfeA	1980.67	1811.08	-1.09
trmL	501.539	548.339	1.09
nfuA	4366.3	4773.46	1.09
NTHI723_01831	41.0177	37.5237	-1.09
nusG	7571.39	6927.02	-1.09
pepD	6071.74	6635.92	1.09
NTHI723_00401	114.776	125.437	1.09
lptB	1477.1	1351.83	-1.09
gph	1140.93	1246.52	1.09
arcC1	1904.92	2081.15	1.09
NTHI723_00169	92.125	100.6	1.09
NTHI723_00849	13784.9	15052.2	1.09
fabZ	2960.3	3231.29	1.09
NTHI723_00327	1908.55	2082.67	1.09
NTHI723_01677	2027.72	2212.53	1.09
NTHI723_01532	518.631	475.36	-1.09
NTHI723_01135	2783.36	3036.13	1.09
iga	2456.38	2251.95	-1.09
NTHI723_00319	345.548	316.943	-1.09
lptG	1104.02	1013.04	-1.09
trpD	209.388	228.185	1.09
NTHI723_00919	3505.27	3819.92	1.09
NTHI723_00873	102.608	111.801	1.09
NTHI723_01001	1062.37	975.028	-1.09
coaE	471.389	513.598	1.09
murG	667.881	613.116	-1.09
rnfA	391.424	359.451	-1.09
fabD	6180.34	6728.04	1.09
purC	5747.39	6256.32	1.09
priA	183.51	168.589	-1.09
ihfB	1438.96	1322.15	-1.09
oxyR	3671.25	3995.27	1.09
erpA	876.633	805.606	-1.09
NTHI723_01771	237.954	258.896	1.09
NTHI723_00048	249.901	271.892	1.09
metH	1164	1266.22	1.09
hxuA_2	1845.62	2007.59	1.09
narX	395.663	363.787	-1.09
NTHI723_01766	220.247	202.543	-1.09
NTHI723_00036	978.508	1063.95	1.09
dgt	598.549	650.79	1.09
genX	1249.32	1358.31	1.09
NTHI723_00001	911.905	838.742	-1.09
mukE	1514.03	1645.86	1.09
NTHI723_01114	6727.47	7313.23	1.09
NTHI723_01599	261.569	240.677	-1.09
glgC	3361.21	3652.97	1.09
ftsL	1803.09	1659.65	-1.09
emtA	3590	3305.14	-1.09
cdsA	1448.25	1573.06	1.09
NTHI723_00183	1088.56	1002.19	-1.09
glyQ	1991.41	2162.51	1.09
ribD	724.875	786.893	1.09
NTHI723_00992	772.878	838.954	1.09
leuC	457.377	421.401	-1.09
NTHI723_01642	945.803	1026.01	1.08
menE	811.131	879.795	1.08
rimN	421.686	388.899	-1.08
NTHI723_00780	716.66	661.027	-1.08
NTHI723_00907	202.34	219.343	1.08
cof	3321.65	3600.52	1.08
NTHI723_01815	80.2557	74.0406	-1.08
accB	2987.42	3237.84	1.08
brnQ	1591.01	1468.03	-1.08
cysP	2087.25	1926.48	-1.08
hxuB_1	1.0497	1.1372	1.08
hmw2B	1.0497	1.1372	1.08
NTHI723_01843	2.6808	2.9041	1.08
NTHI723_01727	0.5524	0.5984	1.08
NTHI723_01097	0.5524	0.5984	1.08
NTHI723_00974	0.552	0.598	1.08
NTHI723_01595	15.0734	16.3295	1.08
NTHI723_00972	15.0734	16.3295	1.08
NTHI723_01481	15.0734	16.3295	1.08
NTHI723_00941	0.552	0.598	1.08
NTHI723_00973	15.0734	16.3295	1.08
NTHI723_01594	0.552	0.598	1.08
NTHI723_01728	15.0734	16.3295	1.08
NTHI723_00940	15.0734	16.3295	1.08
NTHI723_01480	0.552	0.598	1.08
NTHI723_01098	15.0734	16.3295	1.08
NTHI723_00976	22.6101	24.4942	1.08
NTHI723_00943	22.6101	24.4942	1.08
NTHI723_01725	22.6101	24.4942	1.08
NTHI723_00975	22.9115	24.8208	1.08
NTHI723_01479	22.9115	24.8208	1.08
NTHI723_01593	22.9115	24.8208	1.08
NTHI723_00942	22.9115	24.8208	1.08
NTHI723_01726	22.9115	24.8208	1.08
NTHI723_00977	1.1253	1.2191	1.08
NTHI723_01478	1.1253	1.2191	1.08
NTHI723_01592	1.1253	1.2191	1.08
NTHI723_00944	1.1253	1.2191	1.08
NTHI723_01724	1.1253	1.2191	1.08
NTHI723_01095	1.1253	1.2191	1.08
NTHI723_00012	9.7634	10.577	1.08
NTHI723_00008	9.7634	10.577	1.08
NTHI723_00865	27.6712	25.5458	-1.08
NTHI723_01309	3134.58	2894.73	-1.08
pgpB	1188.36	1286.7	1.08
NTHI723_00284	15.937	14.7287	-1.08
engD	2551.25	2760.43	1.08
rpsJ	120269	111162	-1.08
NTHI723_00783	284.063	262.574	-1.08
NTHI723_00377	375.384	406.078	1.08
NTHI723_00879	61.4766	66.499	1.08
potB	6978.11	6453.04	-1.08
adhR	1371.8	1483.37	1.08
atoD	147.124	136.059	-1.08
NTHI723_00382	6191.63	6694.95	1.08
NTHI723_00646	1879.03	2031.57	1.08
rnfE	237.06	219.26	-1.08
mdaB	5544.05	5992.88	1.08
ileS	2586.1	2794.93	1.08
ybfF	194.152	179.657	-1.08
NTHI723_00297	681.97	736.921	1.08
NTHI723_00366	706.548	653.92	-1.08
rebM	379.052	350.833	-1.08
yqaB	2493.49	2693.8	1.08
NTHI723_01731	86.9156	80.4621	-1.08
thiL	1635.74	1514.52	-1.08
NTHI723_01370	6652.02	6159.7	-1.08
NTHI723_00927	285.678	308.44	1.08
kdsA	1492.65	1382.65	-1.08
csrA	2340.78	2168.67	-1.08
yihI	4034.18	4354	1.08
nqrB_2	260.562	241.51	-1.08
hflK	10736.4	9951.58	-1.08
hisC	682.424	632.599	-1.08
NTHI723_01007	812.008	752.792	-1.08
rnfB	390.661	362.175	-1.08
ligA_2	552.795	596.188	1.08
dnaG	1670.64	1549.19	-1.08
NTHI723_00674	108.562	100.671	-1.08
ilvE	2267.21	2444.88	1.08
NTHI723_00892	18.3106	16.9854	-1.08
NTHI723_01696	700.675	650.003	-1.08
NTHI723_01618	103.805	111.884	1.08
NTHI723_00017	3426.62	3179.29	-1.08
pnp	11192.3	10384.5	-1.08
NTHI723_00861	402.678	373.658	-1.08
fabB	10354.9	11158.4	1.08
folB	1119.27	1206.11	1.08
nqrB_1	6958.08	7497.88	1.08
sohB	5471.34	5893.4	1.08
rpoA	47405.2	44013.6	-1.08
yddA	392.24	364.276	-1.08
NTHI723_00934	455.522	423.141	-1.08
metI_1	1607.52	1730.27	1.08
fabR	2519.39	2711.62	1.08
mltF	417.273	387.729	-1.08
rapA	1405.33	1306.03	-1.08
uvrB	453.33	487.788	1.08
NTHI723_01591	10292.5	9565.5	-1.08
leuB	218.602	203.172	-1.08
envC	1044.02	970.386	-1.08
hflD	1705.79	1834.6	1.08
NTHI723_00483	356.644	331.723	-1.08
yjjP	268.759	288.948	1.08
yigZ	979.679	911.336	-1.07
recC	364.759	392.094	1.07
NTHI723_00754	356.452	383.082	1.07
NTHI723_01589	1590.63	1480.11	-1.07
dapF	1930.97	2074.93	1.07
NTHI723_01816	954.326	888.705	-1.07
NTHI723_01131	7068.34	7589.62	1.07
NTHI723_00132	20308.1	18913.3	-1.07
NTHI723_01464	160.723	149.694	-1.07
gsiA_3	596.75	640.63	1.07
arcB_2	269.233	250.845	-1.07
bioD1_1	336.219	313.351	-1.07
putP	748.121	697.239	-1.07
NTHI723_01743	142.712	133.03	-1.07
bspRIM	883.255	823.509	-1.07
lst	288.615	309.473	1.07
tatB	6385.81	5956.17	-1.07
NTHI723_00583	5032.39	5394.83	1.07
phoP	3982.52	4269.02	1.07
mlaA	3431.34	3677.75	1.07
ftnA_2	12887.6	13812.2	1.07
NTHI723_00121	98.2656	105.304	1.07
NTHI723_00106	2036.94	2182.55	1.07
NTHI723_00991	696.084	745.815	1.07
rpsL	51042.7	47640.4	-1.07
dacB	747.77	698.118	-1.07
NTHI723_00482	615.509	574.691	-1.07
ftsI	2358.85	2525.82	1.07
eno	17589.5	18833.8	1.07
cydD	264.374	246.938	-1.07
ffh	1703.47	1823.37	1.07
glpK	2374.92	2218.84	-1.07
NTHI723_01605	474.054	442.943	-1.07
nusB	2623.2	2807.4	1.07
NTHI723_01583	489.155	457.062	-1.07
ruvA	1381.37	1291.01	-1.07
citF	1350.2	1444.29	1.07
NTHI723_00085	360.968	337.6	-1.07
eda	1230.97	1316.16	1.07
NTHI723_00850	510.037	477.217	-1.07
lepB	2273.18	2127.28	-1.07
NTHI723_01844	11.5217	10.7855	-1.07
tbp1	221.832	236.914	1.07
NTHI723_01265	1533.26	1637.41	1.07
ureR	364.652	389.388	1.07
mobA	253.875	271.083	1.07
glmM	3066.81	3274.62	1.07
fruB	1890.71	2018.54	1.07
rpsO	73880.2	78865.3	1.07
rpoB	10711.3	10034.8	-1.07
NTHI723_00259	243.099	227.748	-1.07
aroA	619.041	579.954	-1.07
galK	889.042	948.683	1.07
NTHI723_01837	2279.23	2431.95	1.07
NTHI723_00302	225.338	211.208	-1.07
NTHI723_01457	3172.34	3384.18	1.07
murF	959.499	899.605	-1.07
NTHI723_00660	86.4784	92.2309	1.07
topA_2	568.545	606.324	1.07
glpX	2475.08	2639.03	1.07
NTHI723_01120	9555.09	10184.7	1.07
moeA	1123.46	1054.12	-1.07
purM	14998.2	15982.9	1.07
rluC	821.766	875.482	1.07
rsmA	1324.15	1242.97	-1.07
csdA	365.737	343.377	-1.07
malP	1722.36	1617.21	-1.07
NTHI723_00149	3765.54	4010.19	1.06
dsbC	4683.4	4986.78	1.06
apt	5527.26	5191.73	-1.06
rbsB	1899.47	2022.02	1.06
rplC	33835.6	31791.4	-1.06
gltS	4446.49	4731.61	1.06
NTHI723_01126	794.536	845.48	1.06
NTHI723_01227	693.083	651.325	-1.06
hxuB	101.342	95.2474	-1.06
lysU	3260.11	3064.14	-1.06
hisA	1602.64	1705.08	1.06
hisF	1008.6	1073	1.06
NTHI723_00682	316.112	297.269	-1.06
NTHI723_01528	7224.65	7679	1.06
ftsB	3008.6	3197.36	1.06
yiaM	153.039	144.057	-1.06
NTHI723_00601	3633.16	3858.58	1.06
greB	1566.32	1663.33	1.06
NTHI723_00323	547.864	581.579	1.06
NTHI723_00878	54.0758	50.9419	-1.06
NTHI723_00598	2688.5	2532.85	-1.06
murI	268.74	253.203	-1.06
NTHI723_01168	2021.46	1905.04	-1.06
lpxH	3675.02	3463.71	-1.06
NTHI723_00489	1074.32	1012.59	-1.06
ompA	37766.5	40061.9	1.06
hslO	451.725	425.888	-1.06
lacC	1308.04	1233.24	-1.06
pgl	760.63	717.194	-1.06
NTHI723_01738	361.062	340.546	-1.06
ndk	1924.32	1815.19	-1.06
NTHI723_01236	2296.36	2166.25	-1.06
copA	578.585	613.266	1.06
dcuA	4290.08	4547.04	1.06
citD	978.851	923.538	-1.06
miaB	5275.34	5590.81	1.06
frdB	14359.7	15216.8	1.06
lpdA	7593.71	7166.65	-1.06
NTHI723_00168	104.886	99.0019	-1.06
NTHI723_01381	1208.24	1279.87	1.06
NTHI723_01486	300.8	284.025	-1.06
secA	1141.33	1078.07	-1.06
NTHI723_01000	382.725	361.521	-1.06
NTHI723_00315	874.304	825.898	-1.06
nlpD_2	1768.83	1872.3	1.06
NTHI723_01482	243.497	230.045	-1.06
rng	2169.83	2050.27	-1.06
cpdB	2886.9	3054.93	1.06
cysQ	966.212	1022.42	1.06
secG	5490.12	5189.78	-1.06
dapE	1436.91	1519.45	1.06
NTHI723_00313	147.609	156.087	1.06
NTHI723_01237	1417.82	1499.19	1.06
typA	3114.45	3292.67	1.06
nqrD	3736.21	3534.56	-1.06
rseA	15503	16386	1.06
fnr	6927.46	7321.65	1.06
hisE	1113.05	1176.25	1.06
rplO	17736.2	16793.2	-1.06
nqrE	6032.9	6371.51	1.06
NTHI723_01790	788.389	832.63	1.06
plsB	1829.12	1732.02	-1.06
yqjI	2567.69	2431.57	-1.06
gltX	2064.22	2179.66	1.06
ureA	1042.65	987.445	-1.06
yohK	230.539	243.409	1.06
norM	321.881	304.863	-1.06
pntA	15170.8	14369.9	-1.06
queE	1224.99	1293.06	1.06
NTHI723_00791	7032.68	7422.82	1.06
ppx_1	335.276	317.697	-1.06
thyA	1327.79	1258.43	-1.06
rpsQ	1809.05	1714.67	-1.06
msbA_2	3029.26	3195.86	1.05
NTHI723_01079	6757.01	6406.63	-1.05
pta	4310.27	4545.83	1.05
rpoE_2	19289.5	20336	1.05
NTHI723_00211	80.0498	75.9319	-1.05
mleN_2	649.359	616.057	-1.05
NTHI723_00348	2018.93	2127.87	1.05
NTHI723_00869	77.8437	82.0271	1.05
fhuC	1013.29	961.694	-1.05
NTHI723_00969	586.483	556.658	-1.05
NTHI723_01667	972.368	1024.46	1.05
ssb_1	8116.57	8551.28	1.05
ppnK	980.698	1033.17	1.05
NTHI723_00358	1200.51	1264.7	1.05
selB	515.742	489.804	-1.05
pyrF	3465.34	3291.65	-1.05
yjgA	1698.08	1613.08	-1.05
rpiA	2945.27	3100.02	1.05
pstS	14689.5	15458.1	1.05
der	3439.66	3618.67	1.05
lpp	10105.1	10630.1	1.05
NTHI723_00588	7282.21	7659.78	1.05
NTHI723_00877	28.9418	30.4403	1.05
NTHI723_00555	2828.69	2974.64	1.05
fdnG_2	15365	16156.8	1.05
lptE	1603.89	1525.91	-1.05
NTHI723_01867	48.4668	46.1269	-1.05
hxuA_3	497.778	523.025	1.05
cvpA	2050.99	1952.03	-1.05
NTHI723_00158	199.503	189.878	-1.05
yqaA	2359.37	2246.23	-1.05
mleN_1	359.238	377.298	1.05
smpA	4090.54	4296.01	1.05
mnmG	2793.77	2933.91	1.05
rsgA	1657.66	1740.57	1.05
NTHI723_00597	105.281	100.276	-1.05
NTHI723_00872	330.264	314.577	-1.05
metQ	2237.73	2349.21	1.05
murJ	581.529	554.137	-1.05
thrA	3301.25	3464.06	1.05
pheT	4767.64	4543.79	-1.05
hsrA	858.449	900.696	1.05
metN	1407.08	1341.77	-1.05
NTHI723_00292	1634.02	1713.02	1.05
nusA	4127.17	4326.52	1.05
mglA	9285.99	8858.91	-1.05
NTHI723_00409	2111.89	2213.45	1.05
rsmB	513.951	538.482	1.05
NTHI723_01415	829.477	869.036	1.05
fadD	970.95	1017.12	1.05
surE	1385.76	1323.1	-1.05
dsbD	2172.12	2274.39	1.05
fldA	15855.8	16597.9	1.05
yacG	2363.99	2258.73	-1.05
NTHI723_01037	46.6744	48.8393	1.05
NTHI723_01361	585.787	559.861	-1.05
mtr_2	266.267	278.543	1.05
siaT_2	1120.12	1171.64	1.05
NTHI723_00164	118.926	113.771	-1.05
lptC	1576.3	1647.54	1.05
mutS	1045.7	1092.64	1.04
tktA	4820.16	4613.68	-1.04
NTHI723_01641	2760.96	2884.3	1.04
guaB	7655.97	7995.07	1.04
dcd	2305.74	2208.09	-1.04
truD	1472.82	1537.69	1.04
mrp	5163.73	5390.73	1.04
ftsW	526.065	503.954	-1.04
ppiD	4221.3	4405.3	1.04
NTHI723_00380	1425.04	1365.54	-1.04
recG	636.253	609.737	-1.04
pnuC	47814.7	45827.2	-1.04
hcpD	54.0005	51.7564	-1.04
phoB	3947.01	4118.07	1.04
ftsN	1577.84	1512.63	-1.04
sbcB	455.425	474.988	1.04
ruvB	781.912	749.777	-1.04
metG	1643.69	1713.91	1.04
NTHI723_01173	4633.81	4445.62	-1.04
NTHI723_00631	1135.87	1089.84	-1.04
tbpB	180.162	172.884	-1.04
NTHI723_01022	315.951	329.229	1.04
citE	1448.67	1509.29	1.04
stp	82.6187	86.0721	1.04
ptsH	16887.1	16211.5	-1.04
NTHI723_00885	24.4775	23.4985	-1.04
yabJ	2737.86	2628.47	-1.04
NTHI723_01057	1104.64	1061.05	-1.04
NTHI723_01388	390.096	406.121	1.04
lptA	3477.4	3619.92	1.04
metJ	1077.33	1035.22	-1.04
metK	1799.73	1729.91	-1.04
xerD	599.722	576.63	-1.04
NTHI723_00755	7272.77	6994.88	-1.04
ldhA	2476.6	2382.02	-1.04
NTHI723_01094	9158.71	9520.55	1.04
NTHI723_01239	2278.73	2192.44	-1.04
rsmC	448.09	465.654	1.04
NTHI723_00762	15958.5	15357.5	-1.04
serA	2655.56	2759.36	1.04
NTHI723_00541	5996.35	6227.14	1.04
rpoC	7875.55	8178.22	1.04
seqA	2634.05	2734.72	1.04
NTHI723_00858	746.918	719.54	-1.04
tag	455.825	439.257	-1.04
NTHI723_00067	385.484	371.478	-1.04
glmZ	609.032	631.975	1.04
NTHI723_00307	4864.56	5047.41	1.04
bioA	1314.16	1363.25	1.04
rluD	1668.17	1609.45	-1.04
NTHI723_00963	496.369	514.182	1.04
NTHI723_01171	782.904	810.994	1.04
glgX	2513.72	2427.05	-1.04
NTHI723_01659	6892.88	7136.22	1.04
folP	2436.36	2521.88	1.04
obgE	5305.92	5126.43	-1.04
ftsP	631.149	609.908	-1.03
hisS	2066.65	1997.22	-1.03
topA_1	3140.5	3249.62	1.03
NTHI723_00205	946.025	914.443	-1.03
ykgB	3797.23	3670.96	-1.03
purE	4127.78	3990.86	-1.03
rbsC	380.533	393.575	1.03
pgpA	1211.91	1253.42	1.03
mlaE	3292.31	3404.17	1.03
uxaC	753.213	778.677	1.03
NTHI723_00004	153.961	148.931	-1.03
nhaA	4363.65	4510.55	1.03
lolE	731.682	707.86	-1.03
NTHI723_00160	2989.62	3089.68	1.03
NTHI723_00090	2750.61	2842.04	1.03
fabI	4707.81	4863.57	1.03
NTHI723_00700	26673.3	27551.4	1.03
cysS	1479.28	1527.16	1.03
NTHI723_01808	4246.1	4114.7	-1.03
nqrC	7188.74	7418.29	1.03
ascD	332.814	322.605	-1.03
lpxC	7658.36	7900.59	1.03
NTHI723_00651	2454.65	2531.91	1.03
exbB	4725.8	4582.52	-1.03
NTHI723_00274	3703.88	3819.68	1.03
NTHI723_01258	3658.56	3548.26	-1.03
NTHI723_00857	338.827	328.692	-1.03
glgA	2920.16	2832.9	-1.03
nanK	2433.92	2361.21	-1.03
trpB	649.588	669.52	1.03
tyrA	466.47	452.59	-1.03
gmhB	1668.49	1719.39	1.03
hsdS	563.489	580.64	1.03
NTHI723_00201	366.244	377.332	1.03
NTHI723_01544	24018.7	24745.6	1.03
ftsH	7729.36	7503.97	-1.03
mazG	702.828	723.907	1.03
znuA	15283.8	15742.1	1.03
NTHI723_00689	1201.66	1237.66	1.03
nqrF	6298.35	6115.87	-1.03
fruA	1156.71	1123.27	-1.03
NTHI723_00823	1351.74	1391.92	1.03
NTHI723_01038	169.463	164.633	-1.03
gyrA	3196.68	3106.02	-1.03
NTHI723_01796	2141.7	2204.02	1.03
cdaR	239.88	246.83	1.03
murB	1548.45	1593.06	1.03
lolA	879.443	904.765	1.03
hsdR_2	407.428	419.146	1.03
tufA_2	67128.4	69057.2	1.03
NTHI723_00889	26.8839	26.1365	-1.03
NTHI723_00172	21.0376	21.6333	1.03
ilvG	1462.98	1422.72	-1.03
NTHI723_00485	1832.49	1884.04	1.03
NTHI723_00180	2565.16	2496.46	-1.03
murD	1203.44	1236.47	1.03
NTHI723_01838	355.485	365.105	1.03
argR	1237.05	1269.99	1.03
rfaQ	344.414	353.566	1.03
proA	1078.9	1107.48	1.03
acpP	33835.7	32977.6	-1.03
kefC	718.689	737.269	1.03
NTHI723_01600	191.355	196.296	1.03
NTHI723_00876	30.9088	31.6997	1.03
NTHI723_00690	1069.35	1096.68	1.03
yafQ_1	857.427	836.096	-1.03
lepA	4018.09	3918.51	-1.03
lldP	14320.7	13966.3	-1.03
lspA	2280.07	2223.89	-1.03
rplU	74057	72239	-1.03
dtd	1464.63	1428.74	-1.03
grpE	2515.29	2578.42	1.03
hslR	1033.33	1008.03	-1.03
cynR_2	2212.92	2268.26	1.03
NTHI723_00037	635.723	620.251	-1.02
hxuC_2	452.538	463.776	1.02
pheS	1957.82	2005.44	1.02
NTHI723_01818	722.655	740.23	1.02
pepN	1515.69	1551.74	1.02
comM	120.923	123.766	1.02
cobB_1	881.134	901.495	1.02
tpiA	3021.59	2953.63	-1.02
dsbA_2	11059.6	10811.2	-1.02
pheA	1671.62	1634.63	-1.02
fucA	136.651	133.672	-1.02
prfB	4495.06	4397.9	-1.02
trmB	994.466	1015.9	1.02
fucP	195.235	191.179	-1.02
bioD1_2	1016.6	995.704	-1.02
NTHI723_00874	58.5926	57.3981	-1.02
glyS	1938.89	1979.11	1.02
asnC	1871.81	1910.55	1.02
vapD	3383.58	3453.32	1.02
rluE	707.606	693.368	-1.02
leuA	285.861	291.702	1.02
NTHI723_01732	78.6989	80.3064	1.02
recN	2492.97	2443.6	-1.02
NTHI723_00802	659.035	646.069	-1.02
alr	664.987	652.167	-1.02
NTHI723_00322	369.323	362.337	-1.02
NTHI723_00938	1949.41	1912.58	-1.02
gmk	1290.18	1314.99	1.02
pfkA	1527.07	1498.3	-1.02
accA	7542.75	7686.37	1.02
ttcA	1022.35	1041.81	1.02
NTHI723_01608	757.308	743.191	-1.02
aceF	7344.52	7208.41	-1.02
NTHI723_01840	46.6575	45.8072	-1.02
glmU	845.472	830.175	-1.02
NTHI723_01551	291.52	286.276	-1.02
htrB	1093.43	1113.37	1.02
kdkA	2219.53	2259.6	1.02
mutL	421.44	414.081	-1.02
cysB	919.901	936.133	1.02
grxA	3138.86	3085.83	-1.02
dcuB	1701.72	1730.76	1.02
yhbX	1827.7	1797.27	-1.02
yfiC	378.42	372.152	-1.02
ygdK	255.786	251.59	-1.02
rsmG	1144.44	1125.71	-1.02
NTHI723_01441	1370.19	1392.86	1.02
secE	6662.96	6555.32	-1.02
ftsK_2	1076.2	1093.72	1.02
mraY	1170.4	1189.39	1.02
pykA	7328.38	7212.05	-1.02
prs	3068.16	3117.5	1.02
lrp_2	1154.69	1136.53	-1.02
ydjH	655.873	645.577	-1.02
NTHI723_00251	279.169	274.795	-1.02
mepA	1657.86	1683.9	1.02
NTHI723_00381	1638.74	1664.27	1.02
sspA	4413.11	4346.17	-1.02
rsmH	1708.68	1735	1.02
NTHI723_00015	1387.23	1408.6	1.02
nrdA	1342.49	1322.54	-1.02
ureE	1182.95	1200.73	1.02
xylB	365.987	371.453	1.01
citC	668.752	678.661	1.01
NTHI723_00337	6320.99	6228.89	-1.01
NTHI723_00105	371.853	366.438	-1.01
prfC	1976.86	2005.58	1.01
gsiA_4	459.411	466.012	1.01
sstT	2200.13	2169.03	-1.01
ogt	2267.48	2299.82	1.01
NTHI723_00881	1808.92	1834.3	1.01
lpxA	1939.21	1912.4	-1.01
NTHI723_01461	707.631	717.431	1.01
argS	2176	2205.53	1.01
ftsE	1574.47	1553.51	-1.01
NTHI723_00264	38.7411	39.2604	1.01
NTHI723_00290	38.0805	37.5914	-1.01
glnS	2342.31	2372.55	1.01
moeB	575.438	568.204	-1.01
NTHI723_01319	2920.18	2957.16	1.01
rpsP	11862.9	11715.1	-1.01
NTHI723_00154	3.6198	3.6648	1.01
tolQ	4121.45	4071.32	-1.01
NTHI723_00594	1595.09	1575.7	-1.01
potD_1	11953.5	12099.3	1.01
djlA	848.616	838.487	-1.01
mreB	3523.89	3482.24	-1.01
cysE	549.661	543.166	-1.01
ispB	2427.99	2400.05	-1.01
NTHI723_01607	385.498	389.983	1.01
NTHI723_00449	1700.87	1681.39	-1.01
NTHI723_00906	140.737	139.15	-1.01
NTHI723_01417	956.501	945.91	-1.01
NTHI723_01715	775.21	766.788	-1.01
ung	1177.26	1164.61	-1.01
NTHI723_01713	874.097	883.577	1.01
lptD	1471.38	1455.84	-1.01
NTHI723_01006	1194.43	1182.5	-1.01
amiB	313.786	316.917	1.01
NTHI723_00270	24.7349	24.9757	1.01
cydA	18744.8	18920.2	1.01
mlaD	3895.75	3931.15	1.01
NTHI723_00960	208.624	206.749	-1.01
NTHI723_00262	89.6772	88.8751	-1.01
rbsK	955.482	947.138	-1.01
parC	5186.72	5142.01	-1.01
yqgF	653.952	659.34	1.01
ybhI	1444.19	1455.88	1.01
dapB	2526.99	2506.71	-1.01
tig	15888.8	16017.1	1.01
truA	949.811	957.333	1.01
polA	949.485	942.108	-1.01
yfiH	732.996	738.708	1.01
rseP	2611.3	2591.29	-1.01
piiC	1603.2	1591.63	-1.01
matP	625.738	621.271	-1.01
glpC	377.734	380.447	1.01
dinG	942.87	949.585	1.01
yebS	652.48	647.88	-1.01
rlmE	3373.3	3349.68	-1.01
NTHI723_00656	1751.74	1739.98	-1.01
lgt	471.983	475.156	1.01
NTHI723_01746	235.781	237.33	1.01
NTHI723_01463	8749	8694.41	-1.01
NTHI723_00395	1357.74	1365.94	1.01
ppc	259.836	258.324	-1.01
menH	166.977	167.851	1.01
mutY	587.986	591.049	1.01
rpsA	37526.2	37705.7	1
frdC	9206.68	9164.37	-1
alaS	7090.93	7122.96	1
yciB	2140.57	2131.18	-1
NTHI723_00250	601.313	598.737	-1
prc	3923.23	3939.42	1
pyrR	485.218	487.186	1
sapB_1	256.762	257.759	1
arfA	2664.14	2653.92	-1
panF	1796.67	1803.31	1
NTHI723_01850	45.3759	45.5392	1
pabB	523.004	524.781	1
menA	1778.56	1772.57	-1
NTHI723_00152	19.5013	19.5669	1
dnaJ	699.451	701.733	1
thiI	2170.01	2162.95	-1
gspA_3	241.106	240.358	-1
NTHI723_00351	780.426	782.826	1
yaeT	6000.07	5982.97	-1
dmlR	422.176	423.221	1
cpdA	2294.24	2299.69	1
mukB	954.272	952.062	-1
gpt_1	211.345	211.782	1
mutM	1134.44	1136.42	1
rsuA	839.457	838.023	-1
rnr	1382.98	1380.79	-1
tsaA	21800.4	21766	-1
NTHI723_00006	1915.49	1912.48	-1
NTHI723_01829	63.9581	64.0503	1
NTHI723_00859	411.312	411.807	1
NTHI723_00734	1528.83	1530.54	1
NTHI723_00275	221.552	221.767	1
degS	1487.14	1488.58	1
gcp	1751.81	1753.36	1
ureB	1050.86	1051.76	1
hisB	874.873	874.144	-1
frr	2850.54	2848.41	-1
NTHI723_01307	294.781	294.601	-1
NTHI723_00884	39.9682	39.9466	-1
NTHI723_00310	4203.98	4202.66	-1
ureC	736.285	736.15	-1
